# Supplementary material for: Transcriptome Sequencing Reveals the Mechanism of Auxin Regulation during Root Expansion in Carrot
Source: Int J Mol Sci. 2024 Mar 18;25(6):3425. doi: 10.3390/ijms25063425 (PMC10970087; doi:10.3390/ijms25063425)
Supplement: Supplementary file 1 [file ijms-25-03425-s001.zip]

Archive with 4 entries (4 files):
- Supplementary materials_Figures.pdf
- Supplementary materials_Table S1S4.pdf
- Supplementary materials_Table S2.xlsx
- Supplementary materials_Table S3.xlsx
