# Supplementary material for: Transcriptome Sequencing Reveals the Mechanism of Auxin Regulation during Root Expansion in Carrot
Source: Int J Mol Sci. 2024 Mar 18;25(6):3425. doi: 10.3390/ijms25063425 (PMC10970087; doi:10.3390/ijms25063425)
Supplement: Supplementary file 1 [file ijms-25-03425-s001.zip › Supplementary materials_Table S2.xlsx]

## Sheet: Sheet1
Table S2. IAA metabolism and signal transduction genes annotation and FPKM values
Auxin metabolism	Enzyme name	Homologus gene in Arabidopsis or tomato	Gene name	FPKM					Gene annotation
				H34	H41	H48	H55	H62	GO	KEGG	Ensemble Plants	Panther	Dicots PLAZA
													InterPro	Mapman	Evalue of homology/ortology
IAA synthesis process	TAA1, Tryptophan aminotransferase of Arabidopsis 1	AT1G70560	DCAR_024445	0.566111	0.302495	0.181826	0.180987	0.0163197	Molecular Function: carbon-sulfur lyase activity (GO:0016846)	K16903|6.9e-231|dcr:108194678|K16903 L-tryptophan---pyruvate aminotransferase [EC:2.6.1.99] | (RefSeq) L-tryptophan--pyruvate aminotransferase 1-like	hypothetical protein	TRYPTOPHAN AMINOTRANSFERASE-RELATED PROTEIN 2 (PTHR43795:SF123)	Pyridoxal phosphate-dependent transferase, major domain	Phytohormone action.auxin.biosynthesis.indole-3-pyruvic acid (IPyA) pathway.tryptophan aminotransferase	8.3e-232
		AT4G24670	DCAR_026162	9.37931	11.7103	6.20666	6.29611	5.2354	Molecular Function: carbon-sulfur lyase activity (GO:0016846)	K16903|1.6e-210|dcr:108193781|K16903 L-tryptophan---pyruvate aminotransferase [EC:2.6.1.99] | (RefSeq) tryptophan aminotransferase-related protein 2	hypothetical protein	TRYPTOPHAN AMINOTRANSFERASE-RELATED PROTEIN 2 (PTHR43795:SF123)	Pyridoxal phosphate-dependent transferase, major domain	Phytohormone action.auxin.biosynthesis.indole-3-pyruvic acid (IPyA) pathway.tryptophan aminotransferase	4.4e-211
		AT4G24670	DCAR_007465	0	0	0	0	0	Molecular Function: carbon-sulfur lyase activity (GO:0016846)	K16903|7.4e-217|dcr:108207706|K16903 L-tryptophan---pyruvate aminotransferase [EC:2.6.1.99] | (RefSeq) tryptophan aminotransferase-related protein 2-like	hypothetical protein	TRYPTOPHAN AMINOTRANSFERASE-RELATED PROTEIN 2 (PTHR43795:SF123)	Pyridoxal phosphate-dependent transferase, major domain	not assigned.annotated	3e-226
	ALDH, aldehyde dehydrogenase	AT3G48000	Daucus_carota_newGene_5591	0.0280173	0.06691	0.113444	0.031372	0	Molecular Function: oxidoreductase activity, acting on the aldehyde or oxo group of donors, NAD or NADP as acceptor (GO:0016620)	K00128|6.4e-131|dcr:108203450|K00128 aldehyde dehydrogenase (NAD+) [EC:1.2.1.3] | (RefSeq) aldehyde dehydrogenase family 2 member B4, mitochondrial-like	-	ALDEHYDE DEHYDROGENASE FAMILY 2 MEMBER B4, MITOCHONDRIAL (PTHR11699:SF225)	-	-	-
		Solyc02g086970	DCAR_011215	129.65	228.227	237.657	309.649	237.221	Molecular Function: oxidoreductase activity, acting on the aldehyde or oxo group of donors, NAD or NADP as acceptor (GO:0016620)	K00128|6.5e-257|dcr:108214111|K00128 aldehyde dehydrogenase (NAD+) [EC:1.2.1.3] | (RefSeq) aldehyde dehydrogenase family 2 member B4, mitochondrial-like	hypothetical protein	ALDEHYDE DEHYDROGENASE FAMILY 2 MEMBER B4, MITOCHONDRIAL (PTHR11699:SF225)	Aldehyde dehydrogenase, C-terminal	Carbohydrate metabolism.fermentation.acetic acid biosynthesis.aldehyde dehydrogenase (ALDH2B)	3.9e-257
		AT4G36250	DCAR_017329	0.900409	0.657376	0.439328	0.36668	0.199398	Biological Process: cellular aldehyde metabolic process (GO:0006081)Molecular Function: oxidoreductase activity, acting on the aldehyde or oxo group of donors, NAD or NADP as acceptor (GO:0016620)	K00128|1.4e-273|dcr:108223742|K00128 aldehyde dehydrogenase (NAD+) [EC:1.2.1.3] | (RefSeq) aldehyde dehydrogenase family 3 member F1-like	hypothetical protein	ALDEHYDE DEHYDROGENASE FAMILY 3 MEMBER F1 (PTHR43570:SF17)	Aldehyde dehydrogenase, C-terminal	Enzyme classification.EC_1 oxidoreductases.EC_1.2 oxidoreductase acting on aldehyde or oxo group of donor	4.9e-274
		AT3G66658	DCAR_002508	22.1647	19.1819	18.8668	18.8771	20.9241	Cellular Component: endoplasmic reticulum (GO:0005783)Molecular Function: oxidoreductase activity, acting on the aldehyde or oxo group of donors, NAD or NADP as acceptor (GO:0016620)	K00128|2.8e-44|apro:F751_2895|K00128 aldehyde dehydrogenase (NAD+) [EC:1.2.1.3] | (RefSeq) Aldehyde dehydrogenase X, mitochondrial	Aldehyde dehydrogenase 22A1 [Source:Projected from Arabidopsis thaliana (AT3G66658) UniProtKB/Swiss-Prot;Acc:Q0WSF1]	ALDEHYDE DEHYDROGENASE FAMILY 16 MEMBER A1 (PTHR11699:SF211)	Aldehyde dehydrogenase, C-terminal	not assigned.annotated	0.0e+00
		AT4G36250	DCAR_024255	14.3328	25.1606	27.2102	40.9325	30.5023	Biological Process: cellular aldehyde metabolic process (GO:0006081)Molecular Function: oxidoreductase activity, acting on the aldehyde or oxo group of donors, NAD or NADP as acceptor (GO:0016620)	K00128|2.0e-250|dcr:108196935|K00128 aldehyde dehydrogenase (NAD+) [EC:1.2.1.3] | (RefSeq) aldehyde dehydrogenase family 3 member F1-like	hypothetical protein	ALDEHYDE DEHYDROGENASE FAMILY 3 MEMBER F1 (PTHR43570:SF17)	Aldehyde dehydrogenase, C-terminal	not assigned.annotated	5.6e-256
		AT1G44170	DCAR_028207	36.1655	28.6706	31.8372	20.9579	22.6163	Biological Process: cellular aldehyde metabolic process (GO:0006081)Molecular Function: oxidoreductase activity, acting on the aldehyde or oxo group of donors, NAD or NADP as acceptor (GO:0016620)	K00128|7.0e-270|dcr:108197406|K00128 aldehyde dehydrogenase (NAD+) [EC:1.2.1.3] | (RefSeq) aldehyde dehydrogenase family 3 member H1-like	hypothetical protein	ALDEHYDE DEHYDROGENASE FAMILY 3 MEMBER I1, CHLOROPLASTIC (PTHR43570:SF25)	Aldehyde dehydrogenase NAD(P)-dependent	Enzyme classification.EC_1 oxidoreductases.EC_1.2 oxidoreductase acting on aldehyde or oxo group of donor	6.5e-271
		AT1G44170	DCAR_003558	1.34244	0.671979	1.0862	0.324373	0.209198	Biological Process: cellular aldehyde metabolic process (GO:0006081)Molecular Function: oxidoreductase activity, acting on the aldehyde or oxo group of donors, NAD or NADP as acceptor (GO:0016620)	K00128|8.8e-276|dcr:108199229|K00128 aldehyde dehydrogenase (NAD+) [EC:1.2.1.3] | (RefSeq) aldehyde dehydrogenase family 3 member H1	hypothetical protein	ALDEHYDE DEHYDROGENASE FAMILY 3 MEMBER I1, CHLOROPLASTIC (PTHR43570:SF25)	Aldehyde dehydrogenase, N-terminal	Enzyme classification.EC_1 oxidoreductases.EC_1.2 oxidoreductase acting on aldehyde or oxo group of donor	3.6e-277
		Solyc01g011510	DCAR_031544	0.01375	0.183577	0.264981	0	0.0585707	Biological Process: cellular aldehyde metabolic process (GO:0006081)Molecular Function: oxidoreductase activity, acting on the aldehyde or oxo group of donors, NAD or NADP as acceptor (GO:0016620)	K00128|1.1e-297|dcr:108192274|K00128 aldehyde dehydrogenase (NAD+) [EC:1.2.1.3] | (RefSeq) aldehyde dehydrogenase family 3 member F1-like	hypothetical protein	ALDEHYDE DEHYDROGENASE (PTHR43570:SF30)	Aldehyde dehydrogenase domain	Enzyme classification.EC_1 oxidoreductases.EC_1.2 oxidoreductase acting on aldehyde or oxo group of donor	8.7e-298
		AT3G48000	DCAR_031309	46.1412	38.1738	56.145	64.0901	36.7951	Molecular Function: oxidoreductase activity, acting on the aldehyde or oxo group of donors, NAD or NADP as acceptor (GO:0016620)	K00128|0.0e+00|dcr:108192311|K00128 aldehyde dehydrogenase (NAD+) [EC:1.2.1.3] | (RefSeq) aldehyde dehydrogenase family 2 member B4, mitochondrial-like	hypothetical protein	ALDEHYDE DEHYDROGENASE FAMILY 2 MEMBER B4, MITOCHONDRIAL (PTHR11699:SF225)	Aldehyde dehydrogenase, C-terminal	Carbohydrate metabolism.fermentation.acetic acid biosynthesis.aldehyde dehydrogenase (ALDH2B)	1e-251
		Solyc05g005700	DCAR_007094	0	0	0	0	0	Cellular Component: integral component of membrane (GO:0016021)Molecular Function: oxidoreductase activity, acting on the aldehyde or oxo group of donors, NAD or NADP as acceptor (GO:0016620)	K00128|6.6e-302|dcr:108208439|K00128 aldehyde dehydrogenase (NAD+) [EC:1.2.1.3] | (RefSeq) aldehyde dehydrogenase family 2 member B7, mitochondrial-like	hypothetical protein	ALDEHYDE DEHYDROGENASE FAMILY 2 MEMBER B4, MITOCHONDRIAL (PTHR11699:SF225)	Aldehyde dehydrogenase domain	Carbohydrate metabolism.fermentation.acetic acid biosynthesis.aldehyde dehydrogenase (ALDH2B)	0.0e+00
		AT4G34240	DCAR_009596	4.50034	6.58938	10.0748	12.4422	16.1259	Molecular Function: aldehyde dehydrogenase (NAD) activity (GO:0004029)Biological Process: cellular aldehyde metabolic process (GO:0006081)Biological Process: response to water deprivation (GO:0009414)Biological Process: response to abscisic acid (GO:0009737)Cellular Component: chloroplast envelope (GO:0009941)Molecular Function: aldehyde dehydrogenase (NADP+) activity (GO:0033721)	K00128|7.3e-311|dcr:108210570|K00128 aldehyde dehydrogenase (NAD+) [EC:1.2.1.3] | (RefSeq) aldehyde dehydrogenase family 3 member H1-like	Aldehyde dehydrogenase [Source:Projected from Arabidopsis thaliana (AT4G34240) UniProtKB/TrEMBL;Acc:A0A178UV01]	ALDEHYDE DEHYDROGENASE FAMILY 3 MEMBER I1, CHLOROPLASTIC (PTHR43570:SF25)	Aldehyde dehydrogenase domain	Enzyme classification.EC_1 oxidoreductases.EC_1.2 oxidoreductase acting on aldehyde or oxo group of donor	2.6e-311
		AT1G54100	DCAR_022687	48.6515	66.1831	94.4166	114.157	138.787	Molecular Function: oxidoreductase activity, acting on the aldehyde or oxo group of donors, NAD or NADP as acceptor (GO:0016620)	K14085|1.9e-274|dcr:108228021|K14085 aldehyde dehydrogenase family 7 member A1 [EC:1.2.1.31 1.2.1.8 1.2.1.3] | (RefSeq) aldehyde dehydrogenase family 7 member B4	hypothetical protein	ALPHA-AMINOADIPIC SEMIALDEHYDE DEHYDROGENASE (PTHR43521:SF1)	Aldehyde dehydrogenase, N-terminal	Amino acid metabolism.degradation.lysine.piperideine-6-carboxylate dehydrogenase	0.0e+00
	YUC, YUCCA	AT1G19250	DCAR_011923	0.523385	0.078764	0.0662833	0	0	Molecular Function: N,N-dimethylaniline monooxygenase activity (GO:0004499)Molecular Function: flavin adenine dinucleotide binding (GO:0050660)Molecular Function: NADP binding (GO:0050661)	K11816|2.6e-15|cann:107874836|K11816 indole-3-pyruvate monooxygenase [EC:1.14.13.168] | (RefSeq) probable indole-3-pyruvate monooxygenase YUCCA4	hypothetical protein	FLAVIN-CONTAINING MONOOXYGENASE (PTHR23023:SF297)	Flavin monooxygenase-like	External stimuli response.pathogen.defense mechanisms.systemic acquired resistance (SAR).pipecolic acid metabolism.pipecolate N-hydroxylase (FMO1)	5.8e-305
		Solyc09g074430	DCAR_012429	6.93896	11.1921	5.57055	3.01006	2.48595	Molecular Function: N,N-dimethylaniline monooxygenase activity (GO:0004499)Molecular Function: flavin adenine dinucleotide binding (GO:0050660)Molecular Function: NADP binding (GO:0050661)	K11816|4.2e-225|dcr:108211879|K11816 indole-3-pyruvate monooxygenase [EC:1.14.13.168] | (RefSeq) probable indole-3-pyruvate monooxygenase YUCCA10	hypothetical protein	OS01G0273800 PROTEIN (PTHR43539:SF42)	Flavin monooxygenase FMO	Phytohormone action.auxin.biosynthesis.indole-3-pyruvic acid (IPyA) pathway.flavin-dependent monooxygenase (YUCCA)	1.8e-226
		Solyc06g008050	DCAR_012617	0.280488	0.0878343	0.0388777	0.0556797	0.0889283	Molecular Function: N,N-dimethylaniline monooxygenase activity (GO:0004499)Molecular Function: flavin adenine dinucleotide binding (GO:0050660)Molecular Function: NADP binding (GO:0050661)	K11816|1.4e-248|dcr:108213351|K11816 indole-3-pyruvate monooxygenase [EC:1.14.13.168] | (RefSeq) probable indole-3-pyruvate monooxygenase YUCCA8	hypothetical protein	FLAVIN-CONTAINING MONOOXYGENASE (PTHR43539:SF33)	Flavin monooxygenase-like	Phytohormone action.auxin.biosynthesis.indole-3-pyruvic acid (IPyA) pathway.flavin-dependent monooxygenase (YUCCA)	6.2e-249
		AT5G25620	DCAR_017248	0	0.04756	0	0	0.0250757	-	K11816|9.2e-63|dcr:108221365|K11816 indole-3-pyruvate monooxygenase [EC:1.14.13.168] | (RefSeq) probable indole-3-pyruvate monooxygenase YUCCA5	hypothetical protein	EXPRESSED PROTEIN (PTHR43539:SF56)	FAD/NAD(P)-binding domain superfamily	Phytohormone action.auxin.biosynthesis.indole-3-pyruvic acid (IPyA) pathway.flavin-dependent monooxygenase (YUCCA)	5.2e-69
		Solyc09g074430	DCAR_018364	0.035364	0	0.05844	0.0568737	0.0172207	Molecular Function: N,N-dimethylaniline monooxygenase activity (GO:0004499)Molecular Function: flavin adenine dinucleotide binding (GO:0050660)Molecular Function: NADP binding (GO:0050661)	K11816|5.7e-222|dcr:108222612|K11816 indole-3-pyruvate monooxygenase [EC:1.14.13.168] | (RefSeq) probable indole-3-pyruvate monooxygenase YUCCA10	hypothetical protein	OS01G0273800 PROTEIN (PTHR43539:SF42)	Flavin monooxygenase FMO	Phytohormone action.auxin.biosynthesis.indole-3-pyruvic acid (IPyA) pathway.flavin-dependent monooxygenase (YUCCA)	4.8e-224
		Solyc06g008050	DCAR_018533	0.42567	0.409906	0.58049	0.731422	0.56315	Molecular Function: N,N-dimethylaniline monooxygenase activity (GO:0004499)Molecular Function: flavin adenine dinucleotide binding (GO:0050660)Molecular Function: NADP binding (GO:0050661)	K11816|6.9e-206|dcr:108222162|K11816 indole-3-pyruvate monooxygenase [EC:1.14.13.168] | (RefSeq) probable indole-3-pyruvate monooxygenase YUCCA8	hypothetical protein	FLAVIN-CONTAINING MONOOXYGENASE (PTHR43539:SF33)	FAD/NAD(P)-binding domain superfamily	Phytohormone action.auxin.biosynthesis.indole-3-pyruvic acid (IPyA) pathway.flavin-dependent monooxygenase (YUCCA)	2.4e-206
		AT5G25620	DCAR_000740	2.05294	1.13973	0.822685	0.270947	0.272209	Molecular Function: oxidoreductase activity (GO:0016491)Molecular Function: flavin adenine dinucleotide binding (GO:0050660)Molecular Function: NADP binding (GO:0050661)	K11816|2.5e-145|dcr:108215020|K11816 indole-3-pyruvate monooxygenase [EC:1.14.13.168] | (RefSeq) indole-3-pyruvate monooxygenase YUCCA6-like	hypothetical protein	INDOLE-3-PYRUVATE MONOOXYGENASE YUCCA6 (PTHR43539:SF38)	FAD/NAD(P)-binding domain superfamily	Phytohormone action.auxin.biosynthesis.indole-3-pyruvic acid (IPyA) pathway.flavin-dependent monooxygenase (YUCCA)	4.7e-163
		AT1G19250	DCAR_024772	0.330882	0.0769553	0.061515	0.0257767	0.0237427	Molecular Function: N,N-dimethylaniline monooxygenase activity (GO:0004499)Molecular Function: flavin adenine dinucleotide binding (GO:0050660)Molecular Function: NADP binding (GO:0050661)	K11816|7.8e-12|adu:107492527|K11816 indole-3-pyruvate monooxygenase [EC:1.14.13.168] | (RefSeq) probable indole-3-pyruvate monooxygenase YUCCA10	hypothetical protein	FLAVIN-CONTAINING MONOOXYGENASE (PTHR23023:SF297)	Flavin monooxygenase FMO	External stimuli response.pathogen.defense mechanisms.systemic acquired resistance (SAR).pipecolic acid metabolism.pipecolate N-hydroxylase (FMO1)	8.8e-253
		AT4G13260	DCAR_028710	0	0	0	0	0	Biological Process: response to ethylene (GO:0009723)Biological Process: auxin biosynthetic process (GO:0009851)	K11816|2.2e-232|dcr:108198742|K11816 indole-3-pyruvate monooxygenase [EC:1.14.13.168] | (RefSeq) indole-3-pyruvate monooxygenase YUCCA2-like	Indole-3-pyruvate monooxygenase YUCCA2 [Source:Projected from Arabidopsis thaliana (AT4G13260) UniProtKB/Swiss-Prot;Acc:Q9SVQ1]	INDOLE-3-PYRUVATE MONOOXYGENASE YUCCA2 (PTHR43539:SF36)	FAD/NAD(P)-binding domain superfamily	Phytohormone action.auxin.biosynthesis.indole-3-pyruvic acid (IPyA) pathway.flavin-dependent monooxygenase (YUCCA)	4.7e-238
		AT1G04610	DCAR_027361	0.357786	0.153862	0.0720907	0.0195937	0.064946	Molecular Function: N,N-dimethylaniline monooxygenase activity (GO:0004499)Molecular Function: flavin adenine dinucleotide binding (GO:0050660)Molecular Function: NADP binding (GO:0050661)	K11816|7.3e-250|dcr:108198625|K11816 indole-3-pyruvate monooxygenase [EC:1.14.13.168] | (RefSeq) probable indole-3-pyruvate monooxygenase YUCCA3	hypothetical protein	INDOLE-3-PYRUVATE MONOOXYGENASE YUCCA3-RELATED (PTHR43539:SF49)	FAD/NAD(P)-binding domain superfamily	Phytohormone action.auxin.biosynthesis.indole-3-pyruvic acid (IPyA) pathway.flavin-dependent monooxygenase (YUCCA)	7.9e-252
		AT2G33230	DCAR_030776	0.079613	0	0.011852	0	0.039543	Molecular Function: N,N-dimethylaniline monooxygenase activity (GO:0004499)Molecular Function: flavin adenine dinucleotide binding (GO:0050660)Molecular Function: NADP binding (GO:0050661)	K11816|1.2e-249|dcr:108202206|K11816 indole-3-pyruvate monooxygenase [EC:1.14.13.168] | (RefSeq) probable indole-3-pyruvate monooxygenase YUCCA3	hypothetical protein	INDOLE-3-PYRUVATE MONOOXYGENASE YUCCA3-RELATED (PTHR43539:SF49)	FAD/NAD(P)-binding domain superfamily	Phytohormone action.auxin.biosynthesis.indole-3-pyruvic acid (IPyA) pathway.flavin-dependent monooxygenase (YUCCA)	7.9e-252
		AT4G28720	DCAR_004697	0.254231	0.0182017	0	0	0	Molecular Function: molecular_function (GO:0003674)Molecular Function: catalytic activity (GO:0003824)Molecular Function: monooxygenase activity (GO:0004497)Biological Process: cell communication (GO:0007154)Biological Process: signal transduction (GO:0007165)Biological Process: biological_process (GO:0008150)Biological Process: metabolic process (GO:0008152)Biological Process: biosynthetic proce…	K11816|2.2e-160|dcr:108198837|K11816 indole-3-pyruvate monooxygenase [EC:1.14.13.168] | (RefSeq) probable indole-3-pyruvate monooxygenase YUCCA8	hypothetical protein	FLAVIN-CONTAINING MONOOXYGENASE (PTHR43539:SF33)	FAD/NAD(P)-binding domain superfamily	Phytohormone action.auxin.biosynthesis.indole-3-pyruvic acid (IPyA) pathway.flavin-dependent monooxygenase (YUCCA)	6.5e-176
		Solyc09g064160	DCAR_000550	0.731819	0.32834	0.363745	0.426485	0.14527	Molecular Function: N,N-dimethylaniline monooxygenase activity (GO:0004499)Cellular Component: integral component of membrane (GO:0016021)Molecular Function: flavin adenine dinucleotide binding (GO:0050660)Molecular Function: NADP binding (GO:0050661)	K11816|1.0e-248|dcr:108212153|K11816 indole-3-pyruvate monooxygenase [EC:1.14.13.168] | (RefSeq) probable indole-3-pyruvate monooxygenase YUCCA9	hypothetical protein	FLAVIN-CONTAINING MONOOXYGENASE (PTHR43539:SF33)	FAD/NAD(P)-binding domain superfamily	Phytohormone action.auxin.biosynthesis.indole-3-pyruvic acid (IPyA) pathway.flavin-dependent monooxygenase (YUCCA)	1.3e-249
		Solyc09g064160	DCAR_000560	0	0	0	0	0	Molecular Function: N,N-dimethylaniline monooxygenase activity (GO:0004499)Molecular Function: flavin adenine dinucleotide binding (GO:0050660)Molecular Function: NADP binding (GO:0050661)	K11816|3.7e-243|dcr:108215877|K11816 indole-3-pyruvate monooxygenase [EC:1.14.13.168] | (RefSeq) probable indole-3-pyruvate monooxygenase YUCCA5	hypothetical protein	INDOLE-3-PYRUVATE MONOOXYGENASE YUCCA3-RELATED (PTHR43539:SF49)	Flavin monooxygenase-like	Phytohormone action.auxin.biosynthesis.indole-3-pyruvic acid (IPyA) pathway.flavin-dependent monooxygenase (YUCCA)	7.7e-244
		Solyc09g064160	DCAR_000561	0	0	0	0	0	Molecular Function: N,N-dimethylaniline monooxygenase activity (GO:0004499)Molecular Function: flavin adenine dinucleotide binding (GO:0050660)Molecular Function: NADP binding (GO:0050661)	K11816|1.6e-246|dcr:108215883|K11816 indole-3-pyruvate monooxygenase [EC:1.14.13.168] | (RefSeq) probable indole-3-pyruvate monooxygenase YUCCA5	hypothetical protein	INDOLE-3-PYRUVATE MONOOXYGENASE YUCCA3-RELATED (PTHR43539:SF49)	FAD/NAD(P)-binding domain superfamily	Phytohormone action.auxin.biosynthesis.indole-3-pyruvic acid (IPyA) pathway.flavin-dependent monooxygenase (YUCCA)	9.8e-247
		Solyc09g064160	DCAR_000562	0	0	0	0	0	Molecular Function: N,N-dimethylaniline monooxygenase activity (GO:0004499)Molecular Function: flavin adenine dinucleotide binding (GO:0050660)Molecular Function: NADP binding (GO:0050661)	K11816|2.1e-246|dcr:108215893|K11816 indole-3-pyruvate monooxygenase [EC:1.14.13.168] | (RefSeq) probable indole-3-pyruvate monooxygenase YUCCA5	hypothetical protein	INDOLE-3-PYRUVATE MONOOXYGENASE YUCCA3-RELATED (PTHR43539:SF49)	Flavin monooxygenase-like	Phytohormone action.auxin.biosynthesis.indole-3-pyruvic acid (IPyA) pathway.flavin-dependent monooxygenase (YUCCA)	4.4e-247
		Solyc09g064160	DCAR_000563	0	0	0	0	0	Molecular Function: N,N-dimethylaniline monooxygenase activity (GO:0004499)Molecular Function: flavin adenine dinucleotide binding (GO:0050660)Molecular Function: NADP binding (GO:0050661)	K11816|2.9e-243|dcr:108215901|K11816 indole-3-pyruvate monooxygenase [EC:1.14.13.168] | (RefSeq) probable indole-3-pyruvate monooxygenase YUCCA5	hypothetical protein	INDOLE-3-PYRUVATE MONOOXYGENASE YUCCA3-RELATED (PTHR43539:SF49)	FAD/NAD(P)-binding domain superfamily	Phytohormone action.auxin.biosynthesis.indole-3-pyruvic acid (IPyA) pathway.flavin-dependent monooxygenase (YUCCA)	5.9e-244
		AT5G11320	Daucus_carota_newGene_4145	0	0.162432	0.122448	0	0.121985	Molecular Function: N,N-dimethylaniline monooxygenase activity (GO:0004499)Molecular Function: flavin adenine dinucleotide binding (GO:0050660)Molecular Function: NADP binding (GO:0050661)	K11816|2.2e-99|dcr:108195412|K11816 indole-3-pyruvate monooxygenase [EC:1.14.13.168] | (RefSeq) probable indole-3-pyruvate monooxygenase YUCCA4	-	INDOLE-3-PYRUVATE MONOOXYGENASE YUCCA1-RELATED (PTHR43539:SF54)	-	-	-
		AT5G11320	Daucus_carota_newGene_6603	0.265952	0.0196673	0.066809	0.141872	0.473945	Molecular Function: N,N-dimethylaniline monooxygenase activity (GO:0004499)Molecular Function: flavin adenine dinucleotide binding (GO:0050660)Molecular Function: NADP binding (GO:0050661)	K11816|5.0e-240|dcr:108203688|K11816 indole-3-pyruvate monooxygenase [EC:1.14.13.168] | (RefSeq) probable indole-3-pyruvate monooxygenase YUCCA4	-	INDOLE-3-PYRUVATE MONOOXYGENASE YUCCA6 (PTHR43539:SF38)	-	-	-
	AMI1, AMIDASE1	AT1G08980	DCAR_017063	7.89929	10.3493	15.2073	16.8353	12.8164	Molecular Function: molecular_function (GO:0003674)Molecular Function: catalytic activity (GO:0003824)Molecular Function: amidase activity (GO:0004040)Cellular Component: cellular_component (GO:0005575)Cellular Component: intracellular (GO:0005622)Cellular Component: cell (GO:0005623)Cellular Component: nucleus (GO:0005634)Cellular Component: nucleoplasm (GO:0005654)Cellular Component: cytoplasm …	K01426|3.6e-244|dcr:108222932|K01426 amidase [EC:3.5.1.4] | (RefSeq) amidase 1-like	hypothetical protein	AMIDASE 1 (PTHR46310:SF7)	Amidase signature domain	Phytohormone action.auxin.biosynthesis.indole-3-acetamide (IAM) pathway.indole-3-acetamide hydrolase	1.5e-248
		Solyc01g111220	DCAR_003244	0.622086	1.18706	0.430215	0.627272	0.370007	-	K01426|4.5e-158|dcr:108222974|K01426 amidase [EC:3.5.1.4] | (RefSeq) LOW QUALITY PROTEIN: putative amidase C869.01	hypothetical protein	AMIDASE DOMAIN-CONTAINING PROTEIN (PTHR42678:SF36)	Amidase signature domain	Multi-process regulation.circadian clock system.evening element regulation.transcriptional co-activator (LNK)	0.0e+00
		AT1G08980	DCAR_029426	0.015607	0.0698687	0.076392	0.212507	0.229849	Molecular Function: molecular_function (GO:0003674)Molecular Function: catalytic activity (GO:0003824)Molecular Function: amidase activity (GO:0004040)Cellular Component: cellular_component (GO:0005575)Cellular Component: intracellular (GO:0005622)Cellular Component: cell (GO:0005623)Cellular Component: nucleus (GO:0005634)Cellular Component: nucleoplasm (GO:0005654)Cellular Component: cytoplasm …	K01426|1.7e-252|dcr:108201847|K01426 amidase [EC:3.5.1.4] | (RefSeq) amidase 1 isoform X1	hypothetical protein	AMIDASE 1 (PTHR46310:SF7)	Amidase signature domain	Phytohormone action.auxin.biosynthesis.indole-3-acetamide (IAM) pathway.indole-3-acetamide hydrolase	6.2e-263
		Solyc11g071550	DCAR_003706	10.7178	23.2382	24.245	36.8672	14.2204	-	K01426|1.2e-286|dcr:108222337|K01426 amidase [EC:3.5.1.4] | (RefSeq) putative amidase C869.01	hypothetical protein	AMIDASE DOMAIN-CONTAINING PROTEIN (PTHR42678:SF36)	Amidase signature (AS) superfamily	not assigned.annotated	7.0e-287
		Solyc11g071550	DCAR_003708	5.22671	1.2344	0.876206	0.410563	0.144422	-	K01426|3.8e-285|dcr:108205138|K01426 amidase [EC:3.5.1.4] | (RefSeq) putative amidase C869.01	hypothetical protein	AMIDASE DOMAIN-CONTAINING PROTEIN (PTHR42678:SF36)	Amidase signature (AS) superfamily	not assigned.annotated	4.4e-289
		Solyc01g111220	DCAR_005955	0.312675	0.033292	0	0	0	Molecular Function: molecular_function (GO:0003674)Molecular Function: catalytic activity (GO:0003824)Molecular Function: hydrolase activity (GO:0016787)Molecular Function: hydrolase activity, acting on carbon-nitrogen (but not peptide) bonds (GO:0016810)Molecular Function: hydrolase activity, acting on carbon-nitrogen (but not peptide) bonds, in linear amides (GO:0016811)	K01426|9.6e-281|dcr:108208492|K01426 amidase [EC:3.5.1.4] | (RefSeq) putative amidase C869.01	hypothetical protein	AMIDASE DOMAIN-CONTAINING PROTEIN (PTHR42678:SF36)	Amidase signature domain	not assigned.annotated	7.3e-284
IAA catabolic process	CAT, catalase	AT1G20620	DCAR_013925	128.47	35.077	19.3393	17.402	4.25082	Molecular Function: catalase activity (GO:0004096)Biological Process: response to oxidative stress (GO:0006979)Molecular Function: heme binding (GO:0020037)Biological Process: hydrogen peroxide catabolic process (GO:0042744)Molecular Function: metal ion binding (GO:0046872)	K03781|7.8e-296|dcr:108216251|K03781 catalase [EC:1.11.1.6] | (RefSeq) catalase isozyme 1-like	hypothetical protein	CATALASE ISOZYME 2 (PTHR11465:SF41)	Catalase, mono-functional, haem-containing	Redox homeostasis.enzymatic reactive oxygen scavenging.catalase	6.3e-301
		AT1G20620	DCAR_013924	586.508	870.402	1536.23	2227.84	1510.85	Molecular Function: catalase activity (GO:0004096)Biological Process: response to oxidative stress (GO:0006979)Molecular Function: heme binding (GO:0020037)Biological Process: hydrogen peroxide catabolic process (GO:0042744)Molecular Function: metal ion binding (GO:0046872)	K03781|3.6e-301|dcr:108218502|K03781 catalase [EC:1.11.1.6] | (RefSeq) catalase-like	hypothetical protein	CATALASE ISOZYME 2 (PTHR11465:SF41)	Catalase, mono-functional, haem-containing, clades 1 and 3	Redox homeostasis.enzymatic reactive oxygen scavenging.catalase	5.5e-305
		AT4G35090	DCAR_016776	0.018782	0	0	0	0.013777	Molecular Function: catalase activity (GO:0004096);; Biological Process: response to oxidative stress (GO:0006979);; Molecular Function: heme binding (GO:0020037);; Biological Process: hydrogen peroxide catabolic process (GO:0042744);; Molecular Function: metal ion binding (GO:0046872)	K03781|8.6e-295|dcr:108220531|K03781 catalase [EC:1.11.1.6] | (RefSeq) catalase isozyme 2-like	hypothetical protein	CATALASE ISOZYME 2 (PTHR11465:SF41)	Catalase core domain	Redox homeostasis.enzymatic reactive oxygen scavenging.catalase	2.5e-297
		AT4G35090	DCAR_016777	0	0	0	0	0	Molecular Function: catalase activity (GO:0004096);; Biological Process: response to oxidative stress (GO:0006979);; Molecular Function: heme binding (GO:0020037);; Biological Process: hydrogen peroxide catabolic process (GO:0042744);; Molecular Function: metal ion binding (GO:0046872)	K03781|1.1e-300|dcr:108222003|K03781 catalase [EC:1.11.1.6] | (RefSeq) catalase isozyme 1-like	hypothetical protein	CATALASE ISOZYME 2 (PTHR11465:SF41)	Catalase, mono-functional, haem-containing	Redox homeostasis.enzymatic reactive oxygen scavenging.catalase	1.8e-303
		AT1G20630	DCAR_022934	1.4508	4.7746	1.82049	2.18115	1.16086	Molecular Function: catalase activity (GO:0004096)Biological Process: response to oxidative stress (GO:0006979)Molecular Function: heme binding (GO:0020037)Biological Process: hydrogen peroxide catabolic process (GO:0042744)Molecular Function: metal ion binding (GO:0046872)	K03781|3.1e-300|dcr:108192997|K03781 catalase [EC:1.11.1.6] | (RefSeq) catalase-like	hypothetical protein	CATALASE ISOZYME 2 (PTHR11465:SF41)	Catalase, mono-functional, haem-containing	Redox homeostasis.enzymatic reactive oxygen scavenging.catalase	2.3e-303
		AT1G20630	DCAR_009536	27.4292	11.8876	13.5286	11.6149	10.158	Molecular Function: catalase activity (GO:0004096)Biological Process: response to oxidative stress (GO:0006979)Molecular Function: heme binding (GO:0020037)Biological Process: hydrogen peroxide catabolic process (GO:0042744)Molecular Function: metal ion binding (GO:0046872)	K03781|1.4e-300|dcr:108214439|K03781 catalase [EC:1.11.1.6] | (RefSeq) catalase	hypothetical protein	CATALASE ISOZYME 2 (PTHR11465:SF41)	Catalase immune-responsive domain	Redox homeostasis.enzymatic reactive oxygen scavenging.catalase	5.2e-303
	DAO, dioxygenase for auxin oxidation	Solyc01g090610	DCAR_015859	1.31403	1.12531	0.892103	1.14334	1.02304	Molecular Function: oxidoreductase activity (GO:0016491)Molecular Function: metal ion binding (GO:0046872)	K23947|4.5e-31|han:110886758|K23947 2-oxoglutarate-dependent dioxygenase [EC:1.14.11.-] | (RefSeq) 2-oxoglutarate-dependent dioxygenase DAO-like	hypothetical protein	2-OXOGLUTARATE (2OG) AND FE(II)-DEPENDENT OXYGENASE SUPERFAMILY PROTEIN (PTHR47990:SF81)	Isopenicillin N synthase-like superfamily	Enzyme classification.EC_1 oxidoreductases.EC_1.14 oxidoreductase acting on paired donor with incorporation or reduction of molecular oxygen	6.8e-184
		Solyc01g090610	DCAR_015858	0.0278423	0.0347793	0	0	0	Molecular Function: oxidoreductase activity (GO:0016491)Molecular Function: metal ion binding (GO:0046872)	K23947|7.0e-27|ghi:107954857|K23947 2-oxoglutarate-dependent dioxygenase [EC:1.14.11.-] | (RefSeq) 2-oxoglutarate-dependent dioxygenase DAO-like	hypothetical protein	FE2OG DIOXYGENASE DOMAIN-CONTAINING PROTEIN (PTHR47990:SF112)	Isopenicillin N synthase-like superfamily	not assigned.annotated	4.3e-189
		AT1G14120	DCAR_014058	0.0530547	0.0246183	0	0	0.0354097	Molecular Function: oxidoreductase activity (GO:0016491)Molecular Function: metal ion binding (GO:0046872)	K23947|1.2e-180|dcr:108216169|K23947 2-oxoglutarate-dependent dioxygenase [EC:1.14.11.-] | (RefSeq) 2-oxoglutarate-dependent dioxygenase DAO-like	hypothetical protein	2-OXOGLUTARATE (2OG) AND FE(II)-DEPENDENT OXYGENASE SUPERFAMILY PROTEIN (PTHR47990:SF81)	Isopenicillin N synthase-like superfamily	Phytohormone action.auxin.conjugation and degradation.indole-3-acetic acid dioxygenase	1.3e-182
		AT1G52820	DCAR_016234	28.3179	17.4416	40.0924	101.248	76.3024	Molecular Function: oxidoreductase activity (GO:0016491)Molecular Function: metal ion binding (GO:0046872)	K23947|2.2e-33|dzi:111305661|K23947 2-oxoglutarate-dependent dioxygenase [EC:1.14.11.-] | (RefSeq) 2-oxoglutarate-dependent dioxygenase DAO-like isoform X1	hypothetical protein	2-OXOGLUTARATE (2OG) AND FE(II)-DEPENDENT OXYGENASE SUPERFAMILY PROTEIN (PTHR47990:SF278)	Isopenicillin N synthase-like superfamily	Enzyme classification.EC_1 oxidoreductases.EC_1.14 oxidoreductase acting on paired donor with incorporation or reduction of molecular oxygen	4.8e-185
		AT1G52810	DCAR_016235	14.5532	3.61825	0.728474	6.82712	15.3803	Molecular Function: oxidoreductase activity (GO:0016491)Molecular Function: metal ion binding (GO:0046872)	K23947|1.5e-29|dcr:108205653|K23947 2-oxoglutarate-dependent dioxygenase [EC:1.14.11.-] | (RefSeq) 2-oxoglutarate-dependent dioxygenase DAO-like	hypothetical protein	FE2OG DIOXYGENASE DOMAIN-CONTAINING PROTEIN (PTHR47990:SF17)	Isopenicillin N synthase-like superfamily	Enzyme classification.EC_1 oxidoreductases.EC_1.14 oxidoreductase acting on paired donor with incorporation or reduction of molecular oxygen	3.0e-187
		AT1G52800	DCAR_016236	33.2623	9.00461	2.66656	0.772017	0.33431	Molecular Function: oxidoreductase activity (GO:0016491)Molecular Function: metal ion binding (GO:0046872)	K23947|4.0e-22|dcr:108203051|K23947 2-oxoglutarate-dependent dioxygenase [EC:1.14.11.-] | (RefSeq) 2-oxoglutarate-dependent dioxygenase DAO-like	hypothetical protein	2-OXOGLUTARATE (2OG) AND FE(II)-DEPENDENT OXYGENASE SUPERFAMILY PROTEIN (PTHR47990:SF278)	Isopenicillin N synthase-like superfamily	not assigned.annotated	2.9e-193
		AT1G14130	DCAR_002760	1.55254	1.14904	1.23724	0.798362	0.677139	Molecular Function: oxidoreductase activity (GO:0016491)Molecular Function: metal ion binding (GO:0046872)	K23947|5.4e-175|dcr:108203051|K23947 2-oxoglutarate-dependent dioxygenase [EC:1.14.11.-] | (RefSeq) 2-oxoglutarate-dependent dioxygenase DAO-like	hypothetical protein	2-OXOGLUTARATE (2OG) AND FE(II)-DEPENDENT OXYGENASE SUPERFAMILY PROTEIN (PTHR47990:SF81)	Isopenicillin N synthase-like superfamily	Phytohormone action.auxin.conjugation and degradation.indole-3-acetic acid dioxygenase	3.8e-176
		AT1G14130	DCAR_006175	5.69084	4.61177	6.96864	6.55606	6.27881	Molecular Function: oxidoreductase activity (GO:0016491)Molecular Function: metal ion binding (GO:0046872)	K23947|2.4e-171|dcr:108205652|K23947 2-oxoglutarate-dependent dioxygenase [EC:1.14.11.-] | (RefSeq) 2-oxoglutarate-dependent dioxygenase DAO-like	hypothetical protein	2-OXOGLUTARATE (2OG) AND FE(II)-DEPENDENT OXYGENASE SUPERFAMILY PROTEIN (PTHR47990:SF81)	Isopenicillin N synthase-like, Fe(2+) 2OG dioxygenase domain	Phytohormone action.auxin.conjugation and degradation.indole-3-acetic acid dioxygenase	0.0e+00
		AT1G14120	DCAR_006176	6.67809	5.9433	8.23822	7.31641	6.57102	Molecular Function: oxidoreductase activity (GO:0016491)Molecular Function: metal ion binding (GO:0046872)	K23947|4.8e-171|dcr:108205653|K23947 2-oxoglutarate-dependent dioxygenase [EC:1.14.11.-] | (RefSeq) 2-oxoglutarate-dependent dioxygenase DAO-like	hypothetical protein	2-OXOGLUTARATE (2OG) AND FE(II)-DEPENDENT OXYGENASE SUPERFAMILY PROTEIN (PTHR47990:SF81)	Isopenicillin N synthase-like superfamily	Phytohormone action.auxin.conjugation and degradation.indole-3-acetic acid dioxygenase	8.9e-173
		AT1G52790	DCAR_007548	49.0936	10.8381	2.23393	0.726287	0.433818	Molecular Function: oxidoreductase activity (GO:0016491)Molecular Function: metal ion binding (GO:0046872)	K23947|1.0e-25|oeu:111401228|K23947 2-oxoglutarate-dependent dioxygenase [EC:1.14.11.-] | (RefSeq) 2-oxoglutarate-dependent dioxygenase DAO-like	hypothetical protein	2-OXOGLUTARATE (2OG) AND FE(II)-DEPENDENT OXYGENASE SUPERFAMILY PROTEIN (PTHR47990:SF81)	Isopenicillin N synthase-like superfamily	not assigned.annotated	2.7e-191
	OADH, 2-oxoglutarate dehydrogenase	Solyc07g064800	DCAR_016716	40.544	39.704	41.3347	45.9637	42.2104	Molecular Function: transferase activity, transferring acyl groups (GO:0016746)	K00658|5.2e-200|dcr:108223950|K00658 2-oxoglutarate dehydrogenase E2 component (dihydrolipoamide succinyltransferase) [EC:2.3.1.61] | (RefSeq) dihydrolipoyllysine-residue succinyltransferase component of 2-oxoglutarate dehydrogenase complex 1, mitochondrial-like	hypothetical protein	DIHYDROLIPOYLLYSINE-RESIDUE SUCCINYLTRANSFERASE (PTHR43416:SF42)	2-oxoacid dehydrogenase acyltransferase, catalytic domain	Cellular respiration.tricarboxylic acid cycle.2-oxoglutarate dehydrogenase complex.component E2	1.1e-216
		Solyc07g064800	DCAR_022577	34.8327	26.8912	24.8042	27.4841	29.2902	Molecular Function: dihydrolipoyllysine-residue succinyltransferase activity (GO:0004149)Biological Process: tricarboxylic acid cycle (GO:0006099)Cellular Component: oxoglutarate dehydrogenase complex (GO:0045252)	K00658|1.9e-246|dcr:108224605|K00658 2-oxoglutarate dehydrogenase E2 component (dihydrolipoamide succinyltransferase) [EC:2.3.1.61] | (RefSeq) dihydrolipoyllysine-residue succinyltransferase component of 2-oxoglutarate dehydrogenase complex 2, mitochondrial-like	hypothetical protein	DIHYDROLIPOYLLYSINE-RESIDUE SUCCINYLTRANSFERASE (PTHR43416:SF24)	2-oxoacid dehydrogenase acyltransferase, catalytic domain	Cellular respiration.tricarboxylic acid cycle.2-oxoglutarate dehydrogenase complex.component E2	8.6e-247
		AT4G26910	DCAR_024929	73.9632	63.2218	61.8281	66.262	61.9785	Molecular Function: dihydrolipoyllysine-residue succinyltransferase activity (GO:0004149);; Biological Process: tricarboxylic acid cycle (GO:0006099);; Cellular Component: oxoglutarate dehydrogenase complex (GO:0045252)	K00658|2.1e-211|dcr:108196619|K00658 2-oxoglutarate dehydrogenase E2 component (dihydrolipoamide succinyltransferase) [EC:2.3.1.61] | (RefSeq) dihydrolipoyllysine-residue succinyltransferase component of 2-oxoglutarate dehydrogenase complex 1, mitochondrial-like	hypothetical protein	DIHYDROLIPOYLLYSINE-RESIDUE SUCCINYLTRANSFERASE (PTHR43416:SF24)	2-oxoacid dehydrogenase acyltransferase, catalytic domain	Cellular respiration.tricarboxylic acid cycle.2-oxoglutarate dehydrogenase complex.component E2	0.0e+00
		AT4G26910	DCAR_024930	3.38795	2.54624	2.94747	1.79211	1.8549	Molecular Function: dihydrolipoyllysine-residue succinyltransferase activity (GO:0004149);; Biological Process: tricarboxylic acid cycle (GO:0006099);; Cellular Component: oxoglutarate dehydrogenase complex (GO:0045252)	K00658|9.5e-205|dcr:108193782|K00658 2-oxoglutarate dehydrogenase E2 component (dihydrolipoamide succinyltransferase) [EC:2.3.1.61] | (RefSeq) dihydrolipoyllysine-residue succinyltransferase component of 2-oxoglutarate dehydrogenase complex 1, mitochondrial-like	hypothetical protein	DIHYDROLIPOYLLYSINE-RESIDUE SUCCINYLTRANSFERASE (PTHR43416:SF24)	2-oxoacid dehydrogenase acyltransferase, catalytic domain	Cellular respiration.tricarboxylic acid cycle.2-oxoglutarate dehydrogenase complex.component E2	2.0e-210
		AT1G48030	DCAR_002529	31.1088	27.4459	25.6878	23.1785	21.1624	Molecular Function: dihydrolipoyl dehydrogenase activity (GO:0004148)Biological Process: cell redox homeostasis (GO:0045454)Molecular Function: flavin adenine dinucleotide binding (GO:0050660)	K00382|3.9e-279|dcr:108205046|K00382 dihydrolipoamide dehydrogenase [EC:1.8.1.4] | (RefSeq) dihydrolipoyl dehydrogenase, mitochondrial-like	hypothetical protein	DIHYDROLIPOYL DEHYDROGENASE (PTHR22912:SF221)	Dihydrolipoamide dehydrogenase	Cellular respiration.tricarboxylic acid cycle.2-oxoglutarate dehydrogenase complex.dihydrolipoamide dehydrogenase component E3	5.3e-279
		AT4G16155	DCAR_023341	5.79351	11.4263	18.4783	16.9131	26.4334	Molecular Function: dihydrolipoyl dehydrogenase activity (GO:0004148)Biological Process: cell redox homeostasis (GO:0045454)Molecular Function: flavin adenine dinucleotide binding (GO:0050660)	K00382|0.0e+00|dcr:108196399|K00382 dihydrolipoamide dehydrogenase [EC:1.8.1.4] | (RefSeq) dihydrolipoyl dehydrogenase 1, chloroplastic-like	hypothetical protein	DIHYDROLIPOYL DEHYDROGENASE (PTHR22912:SF210)	Dihydrolipoamide dehydrogenase	Lipid metabolism.fatty acid biosynthesis.acetyl-CoA generation.plastidial pyruvate dehydrogenase complex.dihydrolipoamide dehydrogenase component E3	0.0e+00
		AT1G48030	DCAR_026968	77.4283	64.019	64.9694	66.7524	70.4366	Molecular Function: dihydrolipoyl dehydrogenase activity (GO:0004148)Biological Process: cell redox homeostasis (GO:0045454)Molecular Function: flavin adenine dinucleotide binding (GO:0050660)	K00382|7.0e-284|dcr:108199809|K00382 dihydrolipoamide dehydrogenase [EC:1.8.1.4] | (RefSeq) dihydrolipoyl dehydrogenase, mitochondrial	hypothetical protein	LEGHEMOGLOBIN REDUCTASE (PTHR22912:SF220)	Dihydrolipoamide dehydrogenase	Cellular respiration.pyruvate oxidation.mitochondrial pyruvate dehydrogenase complex.dihydrolipoamide dehydrogenase component E3	5.5e-284
		AT1G48030	DCAR_026965	36.7239	40.9173	35.556	32.281	43.7606	Molecular Function: dihydrolipoyl dehydrogenase activity (GO:0004148)Biological Process: cell redox homeostasis (GO:0045454)Molecular Function: flavin adenine dinucleotide binding (GO:0050660)	K00382|7.0e-284|dcr:108199809|K00382 dihydrolipoamide dehydrogenase [EC:1.8.1.4] | (RefSeq) dihydrolipoyl dehydrogenase, mitochondrial	hypothetical protein	LEGHEMOGLOBIN REDUCTASE (PTHR22912:SF220)	Dihydrolipoamide dehydrogenase	Cellular respiration.tricarboxylic acid cycle.2-oxoglutarate dehydrogenase complex.dihydrolipoamide dehydrogenase component E3	5.5e-284
		AT3G16950	DCAR_029358	56.3608	38.1117	44.6308	37.8474	47.3956	Molecular Function: dihydrolipoyl dehydrogenase activity (GO:0004148);; Biological Process: cell redox homeostasis (GO:0045454);; Molecular Function: flavin adenine dinucleotide binding (GO:0050660)	K00382|0.0e+00|dcr:108202449|K00382 dihydrolipoamide dehydrogenase [EC:1.8.1.4] | (RefSeq) dihydrolipoyl dehydrogenase 2, chloroplastic-like	hypothetical protein	DIHYDROLIPOYL DEHYDROGENASE (PTHR22912:SF204)	Dihydrolipoamide dehydrogenase	Lipid metabolism.fatty acid biosynthesis.acetyl-CoA generation.plastidial pyruvate dehydrogenase complex.dihydrolipoamide dehydrogenase component E3	0.0e+00
	echA, enoyl-CoA hydratase	AT4G16210	DCAR_030465	59.3979	63.4789	66.3541	75.4706	64.4272	Molecular Function: catalytic activity (GO:0003824)Cellular Component: peroxisome (GO:0005777)	K01692|1.1e-142|dcr:108200336|K01692 enoyl-CoA hydratase [EC:4.2.1.17] | (RefSeq) probable enoyl-CoA hydratase 1, peroxisomal	Probable enoyl-CoA hydratase 1, peroxisomal [Source:Projected from Arabidopsis thaliana (AT4G16210) UniProtKB/Swiss-Prot;Acc:Q6NL24]	IP11341P-RELATED (PTHR43802:SF1)	Enoyl-CoA hydratase/isomerase	not assigned.annotated	5.4e-142
	ACAT, acetyl-CoA C-acetyltransferase	AT5G47720	Daucus_carota_newGene_5365	0.767	0.642488	0.0402247	0.33064	0	Molecular Function: acetyl-CoA C-acetyltransferase activity (GO:0003985)Cellular Component: peroxisome (GO:0005777)Cellular Component: cytosol (GO:0005829)Cellular Component: plasma membrane (GO:0005886)Biological Process: pollen germination (GO:0009846)Biological Process: pollen tube growth (GO:0009860)Biological Process: sterol metabolic process (GO:0016125)	K00626|6.4e-09|dcr:108222890|K00626 acetyl-CoA C-acetyltransferase [EC:2.3.1.9] | (RefSeq) acetyl-CoA acetyltransferase, cytosolic 1 isoform X1	-	ACETYL-COA C-ACETYLTRANSFERASE (PTHR18919:SF172)	-	-	-
		AT5G48230	DCAR_019674	45.6706	37.2564	43.8121	38.4822	49.6822	Molecular Function: acetyl-CoA C-acetyltransferase activity (GO:0003985)Cellular Component: peroxisome (GO:0005777)Cellular Component: cytosol (GO:0005829)Cellular Component: plasma membrane (GO:0005886)Biological Process: pollen germination (GO:0009846)Biological Process: pollen tube growth (GO:0009860)Biological Process: sterol metabolic process (GO:0016125)	K00626|5.9e-220|dcr:108222890|K00626 acetyl-CoA C-acetyltransferase [EC:2.3.1.9] | (RefSeq) acetyl-CoA acetyltransferase, cytosolic 1 isoform X1	AT5G48230 protein [Source:Projected from Arabidopsis thaliana (AT5G48230) UniProtKB/TrEMBL;Acc:B9DGQ1]	ACETYL-COA C-ACETYLTRANSFERASE (PTHR18919:SF172)	Thiolase	Secondary metabolism.terpenoids.mevalonate pathway.acetyl-CoA C-acyltransferase	4.0e-232
		AT5G47720	DCAR_006315	25.6571	24.7464	28.6765	31.5377	33.7017	Molecular Function: transferase activity, transferring acyl groups other than amino-acyl groups (GO:0016747)	K00626|3.4e-210|dcr:108210032|K00626 acetyl-CoA C-acetyltransferase [EC:2.3.1.9] | (RefSeq) acetyl-CoA acetyltransferase, cytosolic 1-like	hypothetical protein	PEROXISOMAL ACETOACETYL-COENZYME A THIOLASE (PTHR18919:SF163)	Thiolase	Secondary metabolism.terpenoids.mevalonate pathway.acetyl-CoA C-acyltransferase	1.2e-245
		AT5G47720	DCAR_010070	8.15324	5.75694	11.718	10.505	10.0389	Molecular Function: transferase activity, transferring acyl groups other than amino-acyl groups (GO:0016747)	K00626|7.5e-18|dcr:108222890|K00626 acetyl-CoA C-acetyltransferase [EC:2.3.1.9] | (RefSeq) acetyl-CoA acetyltransferase, cytosolic 1 isoform X1	hypothetical protein	OS09G0252100 PROTEIN (PTHR18919:SF173)	Thiolase-like	not assigned.annotated	6.8e-75
Auxin signal transduction pathway	TIR1, transport inhibitor response 1	Solyc09g074520	DCAR_012425	33.7428	37.1007	56.0321	70.8804	75.6831	Biological Process: reproduction (GO:0000003)Cellular Component: ubiquitin ligase complex (GO:0000151)Molecular Function: inositol hexakisphosphate binding (GO:0000822)Biological Process: developmental process involved in reproduction (GO:0003006)Molecular Function: molecular_function (GO:0003674)Molecular Function: catalytic activity (GO:0003824)Molecular Function: ubiquitin-protein transferase …	K14485|0.0e+00|dcr:108214458|K14485 transport inhibitor response 1 | (RefSeq) protein TRANSPORT INHIBITOR RESPONSE 1-like	hypothetical protein	F-BOX DOMAIN, LEUCINE-RICH REPEAT DOMAIN, L DOMAIN-CONTAINING PROTEIN-RELATED (PTHR16134:SF50)	Transport inhibitor response 1 domain	Phytohormone action.auxin.perception and signal transduction.substrate adaptor of SCF ubiquitin ligase (TIR1/AFB)	0.0e+00
		AT4G24390	DCAR_001970	0.033582	0.316027	0.250667	0.244546	0.168745	Cellular Component: ubiquitin ligase complex (GO:0000151)Molecular Function: inositol hexakisphosphate binding (GO:0000822)Molecular Function: molecular_function (GO:0003674)Molecular Function: binding (GO:0005488)Cellular Component: cellular_component (GO:0005575)Cellular Component: intracellular (GO:0005622)Cellular Component: cell (GO:0005623)Biological Process: cell communication (GO:0007154)…	K14485|1.2e-26|dcr:108214458|K14485 transport inhibitor response 1 | (RefSeq) protein TRANSPORT INHIBITOR RESPONSE 1-like	hypothetical protein	TRANSPORT INHIBITOR RESPONSE 1-LIKE PROTEIN (PTHR16134:SF36)	Leucine-rich repeat domain superfamily	not assigned.annotated	6.0e-146
		AT5G49980	DCAR_012874	51.5343	58.834	73.2064	71.6343	80.1952	Cellular Component: ubiquitin ligase complex (GO:0000151)Molecular Function: inositol hexakisphosphate binding (GO:0000822)Molecular Function: molecular_function (GO:0003674)Molecular Function: binding (GO:0005488)Cellular Component: cellular_component (GO:0005575)Cellular Component: intracellular (GO:0005622)Cellular Component: cell (GO:0005623)Biological Process: cell communication (GO:0007154)…	K14485|7.5e-102|pda:103714767|K14485 transport inhibitor response 1 | (RefSeq) protein TRANSPORT INHIBITOR RESPONSE 1-like	hypothetical protein	TRANSPORT INHIBITOR RESPONSE 1-LIKE PROTEIN (PTHR16134:SF36)	Transport inhibitor response 1 domain	Phytohormone action.auxin.perception and signal transduction.substrate adaptor of SCF ubiquitin ligase (TIR1/AFB)	3.2e-281
		AT3G26810	DCAR_016627	32.9842	40.3853	35.0892	35.4897	34.0006	Biological Process: reproduction (GO:0000003)Cellular Component: ubiquitin ligase complex (GO:0000151)Molecular Function: inositol hexakisphosphate binding (GO:0000822)Biological Process: response to acid chemical (GO:0001101)Biological Process: developmental process involved in reproduction (GO:0003006)Molecular Function: molecular_function (GO:0003674)Molecular Function: binding (GO:0005488)Cel…	K14485|5.5e-208|vvi:100233127|K14485 transport inhibitor response 1 | (RefSeq) TIR1; protein TRANSPORT INHIBITOR RESPONSE 1	hypothetical protein	PROTEIN AUXIN SIGNALING F-BOX 2 (PTHR16134:SF45)	Transport inhibitor response 1 domain	Phytohormone action.auxin.perception and signal transduction.substrate adaptor of SCF ubiquitin ligase (TIR1/AFB)	0.0e+00
		Solyc09g074520	DCAR_018358	44.692	39.124	44.8515	46.6018	54.2376	Biological Process: reproduction (GO:0000003)Cellular Component: ubiquitin ligase complex (GO:0000151)Molecular Function: inositol hexakisphosphate binding (GO:0000822)Biological Process: developmental process involved in reproduction (GO:0003006)Molecular Function: molecular_function (GO:0003674)Molecular Function: catalytic activity (GO:0003824)Molecular Function: ubiquitin-protein transferase …	K14485|0.0e+00|dcr:108223183|K14485 transport inhibitor response 1 | (RefSeq) protein TRANSPORT INHIBITOR RESPONSE 1	hypothetical protein	F-BOX DOMAIN, LEUCINE-RICH REPEAT DOMAIN, L DOMAIN-CONTAINING PROTEIN-RELATED (PTHR16134:SF50)	Transport inhibitor response 1 domain	Phytohormone action.auxin.perception and signal transduction.substrate adaptor of SCF ubiquitin ligase (TIR1/AFB)	0.0e+00
		AT4G24390	DCAR_019294	8.36563	7.99787	8.61509	11.1364	8.50755	Cellular Component: ubiquitin ligase complex (GO:0000151)Molecular Function: inositol hexakisphosphate binding (GO:0000822)Molecular Function: molecular_function (GO:0003674)Molecular Function: binding (GO:0005488)Cellular Component: cellular_component (GO:0005575)Cellular Component: intracellular (GO:0005622)Cellular Component: cell (GO:0005623)Biological Process: cell communication (GO:0007154)…	K14485|9.4e-93|jre:108992149|K14485 transport inhibitor response 1 | (RefSeq) protein TRANSPORT INHIBITOR RESPONSE 1-like	hypothetical protein	TRANSPORT INHIBITOR RESPONSE 1-LIKE PROTEIN (PTHR16134:SF36)	Transport inhibitor response 1 domain	Phytohormone action.auxin.perception and signal transduction.substrate adaptor of SCF ubiquitin ligase (TIR1/AFB)	4.7e-241
		Solyc02g079190	DCAR_028134	6.37365	6.01789	3.58278	2.81887	2.20415	-	K14485|2.0e-181|dcr:108197980|K14485 transport inhibitor response 1 | (RefSeq) protein TRANSPORT INHIBITOR RESPONSE 1-like	hypothetical protein	F-BOX DOMAIN, LEUCINE-RICH REPEAT DOMAIN, L DOMAIN-LIKE PROTEIN-RELATED (PTHR16134:SF150)	Transport inhibitor response 1 domain	Phytohormone action.auxin.perception and signal transduction.substrate adaptor of SCF ubiquitin ligase (TIR1/AFB)	1.5e-192
		AT5G49980	DCAR_003381	0	0	0.0295997	0.0189793	0	Cellular Component: ubiquitin ligase complex (GO:0000151)Molecular Function: inositol hexakisphosphate binding (GO:0000822)Molecular Function: molecular_function (GO:0003674)Molecular Function: binding (GO:0005488)Cellular Component: cellular_component (GO:0005575)Cellular Component: intracellular (GO:0005622)Cellular Component: cell (GO:0005623)Biological Process: cell communication (GO:0007154)…	K14485|1.6e-27|sind:105163185|K14485 transport inhibitor response 1 | (RefSeq) protein TRANSPORT INHIBITOR RESPONSE 1-like	hypothetical protein	TRANSPORT INHIBITOR RESPONSE 1-LIKE PROTEIN (PTHR16134:SF36)	Leucine-rich repeat domain superfamily	not assigned.annotated	3.4e-89
		AT3G62980	DCAR_029898	0	0	0	0	0	-	K14485|8.3e-48|dcr:108206294|K14485 transport inhibitor response 1 | (RefSeq) protein TRANSPORT INHIBITOR RESPONSE 1-like	hypothetical protein	F-BOX DOMAIN, LEUCINE-RICH REPEAT DOMAIN, L DOMAIN-LIKE PROTEIN-RELATED (PTHR16134:SF150)	Leucine-rich repeat domain superfamily	not assigned.annotated	5.2e-53
		Solyc02g079190	DCAR_004140	32.6936	48.8612	43.0749	41.3423	40.3817	Molecular Function: protein binding (GO:0005515)	K14485|7.0e-193|dcr:108204539|K14485 transport inhibitor response 1 | (RefSeq) protein TRANSPORT INHIBITOR RESPONSE 1-like	hypothetical protein	F-BOX DOMAIN, LEUCINE-RICH REPEAT DOMAIN, L DOMAIN-LIKE PROTEIN-RELATED (PTHR16134:SF150)	Transport inhibitor response 1 domain	Phytohormone action.auxin.perception and signal transduction.substrate adaptor of SCF ubiquitin ligase (TIR1/AFB)	4.5e-211
		Solyc02g079190	DCAR_008072	5.5135	2.32394	2.18531	1.46237	0.516318	Molecular Function: protein binding (GO:0005515)	K14485|1.0e-193|dcr:108206294|K14485 transport inhibitor response 1 | (RefSeq) protein TRANSPORT INHIBITOR RESPONSE 1-like	hypothetical protein	F-BOX DOMAIN, LEUCINE-RICH REPEAT DOMAIN, L DOMAIN-LIKE PROTEIN-RELATED (PTHR16134:SF150)	-	-	-
	AUX/IAA, auxin/indole-3-acetic acid	Solyc09g065850	Daucus_carota_newGene_3294	4.09389	6.15319	5.70669	9.07033	5.6574	Cellular Component: nucleus (GO:0005634)Biological Process: regulation of transcription, DNA-templated (GO:0006355)Biological Process: auxin-activated signaling pathway (GO:0009734)	K14484|8.4e-53|dcr:108204025|K14484 auxin-responsive protein IAA | (RefSeq) auxin-induced protein 22D-like	-	AUXIN-RESPONSIVE PROTEIN (PTHR31734:SF247)	-	-	-
		AT3G16500	Daucus_carota_newGene_6588	2.91208	2.71903	1.79126	0.687326	0.693322	Cellular Component: nucleus (GO:0005634)Biological Process: regulation of transcription, DNA-templated (GO:0006355)Biological Process: auxin-activated signaling pathway (GO:0009734)	K14484|1.1e-147|dcr:108204829|K14484 auxin-responsive protein IAA | (RefSeq) auxin-responsive protein IAA26-like	-	AUXIN-RESPONSIVE PROTEIN IAA26 (PTHR31734:SF2)	-	-	-
		AT2G22670	DCAR_010763	288.005	270.397	230.318	176.461	185.921	Cellular Component: nucleus (GO:0005634)Biological Process: regulation of transcription, DNA-templated (GO:0006355)Biological Process: auxin-activated signaling pathway (GO:0009734)	K14484|7.3e-217|dcr:108214641|K14484 auxin-responsive protein IAA | (RefSeq) auxin-responsive protein IAA9	hypothetical protein	AUXIN-RESPONSIVE PROTEIN IAA8 (PTHR31734:SF275)	AUX/IAA domain	Phytohormone action.auxin.perception and signal transduction.transcriptional repressor (IAA/AUX)	1.9e-198
		AT4G29080	DCAR_012061	198.531	294.104	288.14	299.145	185.511	Cellular Component: nucleus (GO:0005634)Biological Process: regulation of transcription, DNA-templated (GO:0006355)Biological Process: auxin-activated signaling pathway (GO:0009734)	K14484|3.6e-157|dcr:108213043|K14484 auxin-responsive protein IAA | (RefSeq) auxin-responsive protein IAA27	hypothetical protein	AUXIN-RESPONSIVE PROTEIN (PTHR31734:SF265)	AUX/IAA domain	Phytohormone action.auxin.perception and signal transduction.transcriptional repressor (IAA/AUX)	3.7e-157
		AT2G46990	DCAR_012295	0.157214	0.0173873	0.028139	0.0454947	0.040407	Cellular Component: nucleus (GO:0005634)Biological Process: regulation of transcription, DNA-templated (GO:0006355)Biological Process: auxin-activated signaling pathway (GO:0009734)	K14484|6.6e-88|dcr:108213817|K14484 auxin-responsive protein IAA | (RefSeq) auxin-responsive protein IAA20	hypothetical protein	AUXIN-RESPONSIVE PROTEIN IAA20 (PTHR31734:SF94)	AUX/IAA domain	Phytohormone action.auxin.perception and signal transduction.transcriptional repressor (IAA/AUX)	3.9e-88
		Solyc09g065850	DCAR_012516	18.4838	29.3187	15.1083	9.23306	7.59796	Cellular Component: nucleus (GO:0005634)Biological Process: regulation of transcription, DNA-templated (GO:0006355)Biological Process: auxin-activated signaling pathway (GO:0009734)	K14484|5.2e-63|dcr:108220674|K14484 auxin-responsive protein IAA | (RefSeq) auxin-induced protein 22D-like	hypothetical protein	AUXIN-RESPONSIVE PROTEIN (PTHR31734:SF247)	AUX/IAA protein	Phytohormone action.auxin.perception and signal transduction.transcriptional repressor (IAA/AUX)	1.3e-90
		AT3G04730	DCAR_012517	91.502	148.043	141.928	122.494	87.4707	Cellular Component: nucleus (GO:0005634)Biological Process: regulation of transcription, DNA-templated (GO:0006355)Biological Process: auxin-activated signaling pathway (GO:0009734)	K14484|3.3e-144|dcr:108210653|K14484 auxin-responsive protein IAA | (RefSeq) auxin-responsive protein IAA16-like	hypothetical protein	AUXIN-RESPONSIVE PROTEIN IAA16 (PTHR31734:SF264)	AUX/IAA protein	Phytohormone action.auxin.perception and signal transduction.transcriptional repressor (IAA/AUX)	1.5e-144
		AT1G04100	DCAR_012591	50.5029	70.7423	39.1905	30.4576	22.5133	Cellular Component: nucleus (GO:0005634)Biological Process: regulation of transcription, DNA-templated (GO:0006355)Biological Process: auxin-activated signaling pathway (GO:0009734)	K14484|1.7e-166|dcr:108215036|K14484 auxin-responsive protein IAA | (RefSeq) auxin-responsive protein IAA13-like isoform X1	Auxin-responsive protein IAA10 [Source:Projected from Arabidopsis thaliana (AT1G04100) UniProtKB/Swiss-Prot;Acc:Q38828]	AUXIN-RESPONSIVE PROTEIN IAA12 (PTHR31734:SF267)	AUX/IAA domain	Phytohormone action.auxin.perception and signal transduction.transcriptional repressor (IAA/AUX)	6.4e-169
		AT5G57420	DCAR_014699	1.16485	0.21314	0.048745	0	0	Cellular Component: nucleus (GO:0005634)Biological Process: regulation of transcription, DNA-templated (GO:0006355)Biological Process: auxin-activated signaling pathway (GO:0009734)	K14484|3.9e-08|cit:102624177|K14484 auxin-responsive protein IAA | (RefSeq) auxin-responsive protein IAA13	Auxin-responsive protein IAA33 [Source:Projected from Arabidopsis thaliana (AT5G57420) UniProtKB/Swiss-Prot;Acc:Q9FKM7]	AUXIN-RESPONSIVE PROTEIN IAA33 (PTHR31734:SF7)	AUX/IAA domain	Phytohormone action.auxin.perception and signal transduction.transcriptional repressor (IAA/AUX)	5.4e-74
		AT1G51950	DCAR_016187	18.9456	23.0913	19.1389	21.3205	16.1016	Cellular Component: nucleus (GO:0005634)Biological Process: regulation of transcription, DNA-templated (GO:0006355)Biological Process: auxin-activated signaling pathway (GO:0009734)	K14484|5.9e-183|dcr:108220076|K14484 auxin-responsive protein IAA | (RefSeq) auxin-responsive protein IAA26-like	hypothetical protein	AUXIN-RESPONSIVE PROTEIN IAA26 (PTHR31734:SF2)	AUX/IAA domain	Phytohormone action.auxin.perception and signal transduction.transcriptional repressor (IAA/AUX)	4.1e-184
		Solyc03g120500	DCAR_016204	0.161076	0.270423	0.282871	0.147702	0.0329417	Cellular Component: nucleus (GO:0005634)Biological Process: regulation of transcription, DNA-templated (GO:0006355)Biological Process: auxin-activated signaling pathway (GO:0009734)	K14484|7.3e-172|dcr:108222021|K14484 auxin-responsive protein IAA | (RefSeq) auxin-responsive protein IAA27-like	hypothetical protein	AUXIN-RESPONSIVE PROTEIN (PTHR31734:SF265)	AUX/IAA domain	Phytohormone action.auxin.perception and signal transduction.transcriptional repressor (IAA/AUX)	1.6e-296
		AT3G15540	DCAR_016230	3.11429	4.52064	4.77146	5.29603	5.47233	Cellular Component: nucleus (GO:0005634)Biological Process: regulation of transcription, DNA-templated (GO:0006355)Biological Process: auxin-activated signaling pathway (GO:0009734)	K14484|4.6e-103|dcr:108220830|K14484 auxin-responsive protein IAA | (RefSeq) auxin-induced protein IAA6-like	hypothetical protein	AUXIN-RESPONSIVE PROTEIN IAA19 (PTHR31734:SF87)	AUX/IAA domain	Phytohormone action.auxin.perception and signal transduction.transcriptional repressor (IAA/AUX)	5.5e-104
		AT1G80390	DCAR_016231	10.953	10.5477	14.735	13.4142	17.4086	Cellular Component: nucleus (GO:0005634)Biological Process: regulation of transcription, DNA-templated (GO:0006355)Biological Process: auxin-activated signaling pathway (GO:0009734)	K14484|4.6e-94|dcr:108222038|K14484 auxin-responsive protein IAA | (RefSeq) auxin-responsive protein IAA1-like	hypothetical protein	AUXIN-RESPONSIVE PROTEIN IAA15 (PTHR31734:SF34)	AUX/IAA domain	Phytohormone action.auxin.perception and signal transduction.transcriptional repressor (IAA/AUX)	1.2e-94
		AT1G04250	DCAR_017798	0.147897	0.196401	0.69756	0.227634	0.147617	Cellular Component: nucleus (GO:0005634)Biological Process: regulation of transcription, DNA-templated (GO:0006355)Biological Process: auxin-activated signaling pathway (GO:0009734)	K14484|1.7e-99|dcr:108221111|K14484 auxin-responsive protein IAA | (RefSeq) auxin-induced protein 22A-like	hypothetical protein	AUXIN-RESPONSIVE PROTEIN (PTHR31734:SF291)	AUX/IAA protein	Phytohormone action.auxin.perception and signal transduction.transcriptional repressor (IAA/AUX)	1.0e-99
		AT3G62100	DCAR_018241	3.03172	3.13549	1.65304	0.772942	0.828876	Cellular Component: nucleus (GO:0005634)Biological Process: regulation of transcription, DNA-templated (GO:0006355)Biological Process: auxin-activated signaling pathway (GO:0009734)	K14484|2.8e-106|dcr:108220516|K14484 auxin-responsive protein IAA | (RefSeq) auxin-responsive protein IAA31	hypothetical protein	AUXIN-RESPONSIVE PROTEIN IAA20 (PTHR31734:SF94)	AUX/IAA protein	Phytohormone action.auxin.perception and signal transduction.transcriptional repressor (IAA/AUX)	9.8e-107
		Solyc09g065850	DCAR_018447	8.65383	8.76483	4.79215	5.01157	1.86128	Cellular Component: nucleus (GO:0005634)Biological Process: regulation of transcription, DNA-templated (GO:0006355)Biological Process: auxin-activated signaling pathway (GO:0009734)	K14484|2.0e-94|dcr:108220674|K14484 auxin-responsive protein IAA | (RefSeq) auxin-induced protein 22D-like	hypothetical protein	AUXIN-RESPONSIVE PROTEIN (PTHR31734:SF247)	AUX/IAA domain	Phytohormone action.auxin.perception and signal transduction.transcriptional repressor (IAA/AUX)	2.1e-94
		AT3G04730	DCAR_018448	2.23202	1.37005	1.19227	1.22382	2.33569	Cellular Component: nucleus (GO:0005634)Biological Process: regulation of transcription, DNA-templated (GO:0006355)Biological Process: auxin-activated signaling pathway (GO:0009734)	K14484|2.1e-143|dcr:108220212|K14484 auxin-responsive protein IAA | (RefSeq) auxin-responsive protein IAA16-like	hypothetical protein	AUXIN-RESPONSIVE PROTEIN IAA16 (PTHR31734:SF264)	AUX/IAA domain	Phytohormone action.auxin.perception and signal transduction.transcriptional repressor (IAA/AUX)	1.6e-143
		AT4G14550	DCAR_002353	42.7217	23.461	9.75785	6.92152	6.1671	Cellular Component: nucleus (GO:0005634)Biological Process: regulation of transcription, DNA-templated (GO:0006355)Biological Process: auxin-activated signaling pathway (GO:0009734)	K14484|1.9e-127|dcr:108212357|K14484 auxin-responsive protein IAA | (RefSeq) auxin-responsive protein IAA7-like	hypothetical protein	AUXIN-RESPONSIVE PROTEIN (PTHR31734:SF296)	AUX/IAA protein	Phytohormone action.auxin.perception and signal transduction.transcriptional repressor (IAA/AUX)	2.6e-127
		AT2G22670	DCAR_002354	10.7283	11.4057	7.03448	7.27722	3.72237	Cellular Component: nucleus (GO:0005634)Biological Process: regulation of transcription, DNA-templated (GO:0006355)Biological Process: auxin-activated signaling pathway (GO:0009734)	K14484|9.8e-109|dcr:108226394|K14484 auxin-responsive protein IAA | (RefSeq) auxin-responsive protein IAA4-like	hypothetical protein	AUXIN-RESPONSIVE PROTEIN (PTHR31734:SF240)	AUX/IAA protein	Phytohormone action.auxin.perception and signal transduction.transcriptional repressor (IAA/AUX)	5.9e-109
		Solyc03g120500	DCAR_023070	41.6937	62.1022	39.8026	30.242	24.4321	Cellular Component: nucleus (GO:0005634)Biological Process: regulation of transcription, DNA-templated (GO:0006355)Biological Process: auxin-activated signaling pathway (GO:0009734)	K14484|2.8e-160|dcr:108227728|K14484 auxin-responsive protein IAA | (RefSeq) auxin-responsive protein IAA27-like	hypothetical protein	AUXIN-RESPONSIVE PROTEIN (PTHR31734:SF294)	AUX/IAA protein	Phytohormone action.auxin.perception and signal transduction.transcriptional repressor (IAA/AUX)	2.3e-162
		AT1G80390	DCAR_021321	1.14843	3.41575	5.48933	5.72838	4.74204	Cellular Component: nucleus (GO:0005634)Biological Process: regulation of transcription, DNA-templated (GO:0006355)Biological Process: auxin-activated signaling pathway (GO:0009734)	K14484|2.6e-82|dcr:108226833|K14484 auxin-responsive protein IAA | (RefSeq) auxin-responsive protein IAA1-like	hypothetical protein	AUXIN-RESPONSIVE PROTEIN IAA15 (PTHR31734:SF34)	AUX/IAA protein	Phytohormone action.auxin.perception and signal transduction.transcriptional repressor (IAA/AUX)	3.2e-83
		AT3G23030	DCAR_024202	13.0139	12.4497	9.62425	9.7081	6.78098	Cellular Component: nucleus (GO:0005634)Biological Process: regulation of transcription, DNA-templated (GO:0006355)Biological Process: auxin-activated signaling pathway (GO:0009734)	K14484|3.8e-105|dcr:108193894|K14484 auxin-responsive protein IAA | (RefSeq) auxin-responsive protein IAA4-like	hypothetical protein	AUXIN-RESPONSIVE PROTEIN IAA2 (PTHR31734:SF242)	AUX/IAA protein	Phytohormone action.auxin.perception and signal transduction.transcriptional repressor (IAA/AUX)	1.6e-106
		AT5G25890	DCAR_026353	20.7264	18.5868	14.7936	13.9825	15.4504	Cellular Component: nucleus (GO:0005634)Biological Process: regulation of transcription, DNA-templated (GO:0006355)Biological Process: auxin-activated signaling pathway (GO:0009734)Molecular Function: oxidoreductase activity (GO:0016491)	K14484|2.4e-147|dcr:108193815|K14484 auxin-responsive protein IAA | (RefSeq) auxin-responsive protein IAA26-like	hypothetical protein	TAUD_TFDA-LIKE DOMAIN-CONTAINING PROTEIN-RELATED (PTHR10696:SF43)	AUX/IAA domain	Phytohormone action.auxin.perception and signal transduction.transcriptional repressor (IAA/AUX)	0.0e+00
		AT4G29080	DCAR_028688	33.8246	57.1378	71.6722	73.3304	72.4575	Cellular Component: nucleus (GO:0005634)Biological Process: regulation of transcription, DNA-templated (GO:0006355)Biological Process: auxin-activated signaling pathway (GO:0009734)	K14484|9.8e-152|dcr:108197317|K14484 auxin-responsive protein IAA | (RefSeq) auxin-responsive protein IAA27-like	hypothetical protein	AUXIN-RESPONSIVE PROTEIN IAA27 (PTHR31734:SF226)	AUX/IAA domain	Phytohormone action.auxin.perception and signal transduction.transcriptional repressor (IAA/AUX)	2.9e-151
		Solyc12g096980	DCAR_027352	132.735	170.345	121.751	85.3235	75.531	Cellular Component: nucleus (GO:0005634)Biological Process: regulation of transcription, DNA-templated (GO:0006355)Biological Process: auxin-activated signaling pathway (GO:0009734)	K14484|1.4e-93|dcr:108197503|K14484 auxin-responsive protein IAA | (RefSeq) auxin-responsive protein IAA12	hypothetical protein	AUXIN-RESPONSIVE PROTEIN (PTHR31734:SF280)	AUX/IAA protein	Phytohormone action.auxin.perception and signal transduction.transcriptional repressor (IAA/AUX)	8.3e-94
		Solyc09g083290	DCAR_027269	9.40733	7.55862	3.33803	3.14508	1.91774	Cellular Component: nucleus (GO:0005634)Biological Process: regulation of transcription, DNA-templated (GO:0006355)Biological Process: auxin-activated signaling pathway (GO:0009734)	K14484|7.1e-127|dcr:108197634|K14484 auxin-responsive protein IAA | (RefSeq) auxin-responsive protein IAA14-like	hypothetical protein	AUXIN-RESPONSIVE PROTEIN IAA7 (PTHR31734:SF260)	AUX/IAA domain	Phytohormone action.auxin.perception and signal transduction.transcriptional repressor (IAA/AUX)	1.5e-127
		AT5G43700	DCAR_027268	12.877	2.76327	1.75155	1.0865	0.753089	Cellular Component: nucleus (GO:0005634)Biological Process: regulation of transcription, DNA-templated (GO:0006355)Biological Process: auxin-activated signaling pathway (GO:0009734)	K14484|8.9e-107|dcr:108197580|K14484 auxin-responsive protein IAA | (RefSeq) auxin-responsive protein IAA4-like	hypothetical protein	AUXIN-RESPONSIVE PROTEIN (PTHR31734:SF290)	AUX/IAA domain	Phytohormone action.auxin.perception and signal transduction.transcriptional repressor (IAA/AUX)	5.3e-107
		AT1G15050	DCAR_026749	5.59144	13.2781	11.3955	6.32444	4.09759	Cellular Component: nucleus (GO:0005634)Biological Process: regulation of transcription, DNA-templated (GO:0006355)Biological Process: auxin-activated signaling pathway (GO:0009734)	K14484|5.6e-109|dcr:108198890|K14484 auxin-responsive protein IAA | (RefSeq) auxin-responsive protein IAA32-like	hypothetical protein	AUXIN-RESPONSIVE PROTEIN IAA34 (PTHR31734:SF114)	AUX/IAA domain	Phytohormone action.auxin.perception and signal transduction.transcriptional repressor (IAA/AUX)	9.8e-109
		-	DCAR_030712	59.4279	73.7652	41.9443	43.31	25.1166	Cellular Component: nucleus (GO:0005634)Biological Process: regulation of transcription, DNA-templated (GO:0006355)Biological Process: auxin-activated signaling pathway (GO:0009734)	K14484|5.7e-109|dcr:108203156|K14484 auxin-responsive protein IAA | (RefSeq) auxin-induced protein 22D-like	hypothetical protein	AUXIN-RESPONSIVE PROTEIN (PTHR31734:SF240)	AUX/IAA domain	Phytohormone action.auxin.perception and signal transduction.transcriptional repressor (IAA/AUX)	1.7e-108
		AT3G23050	DCAR_030713	178.478	160.679	78.8072	102.417	62.0103	Cellular Component: nucleus (GO:0005634)Biological Process: regulation of transcription, DNA-templated (GO:0006355)Biological Process: auxin-activated signaling pathway (GO:0009734)	K14484|5.6e-127|dcr:108200255|K14484 auxin-responsive protein IAA | (RefSeq) auxin-responsive protein IAA7-like	hypothetical protein	AUXIN-RESPONSIVE PROTEIN IAA7 (PTHR31734:SF260)	AUX/IAA protein	Phytohormone action.auxin.perception and signal transduction.transcriptional repressor (IAA/AUX)	1.5e-127
		-	DCAR_030810	2.29123	1.85921	3.06901	6.95653	3.84437	Cellular Component: nucleus (GO:0005634)Biological Process: regulation of transcription, DNA-templated (GO:0006355)Biological Process: auxin-activated signaling pathway (GO:0009734)	K14484|6.9e-142|dcr:108201663|K14484 auxin-responsive protein IAA | (RefSeq) auxin-induced protein AUX28-like	hypothetical protein	AUXIN-RESPONSIVE PROTEIN (PTHR31734:SF273)	AUX/IAA protein	Phytohormone action.auxin.perception and signal transduction.transcriptional repressor (IAA/AUX)	0.0e+00
		Solyc03g120380	DCAR_007554	0.067341	0.0396563	0	0.0214973	0.08592	Cellular Component: nucleus (GO:0005634)Biological Process: regulation of transcription, DNA-templated (GO:0006355)Biological Process: auxin-activated signaling pathway (GO:0009734)	K14484|4.4e-106|dcr:108208379|K14484 auxin-responsive protein IAA | (RefSeq) auxin-induced protein AUX22-like	hypothetical protein	AUXIN-RESPONSIVE PROTEIN IAA19 (PTHR31734:SF87)	AUX/IAA protein	Phytohormone action.auxin.perception and signal transduction.transcriptional repressor (IAA/AUX)	1.4e-107
		Solyc03g120500	DCAR_007573	179.357	282.837	253.381	255.23	210.267	Cellular Component: nucleus (GO:0005634)Biological Process: regulation of transcription, DNA-templated (GO:0006355)Biological Process: auxin-activated signaling pathway (GO:0009734)	K14484|8.8e-173|dcr:108210264|K14484 auxin-responsive protein IAA | (RefSeq) auxin-responsive protein IAA27-like	hypothetical protein	AUXIN-RESPONSIVE PROTEIN (PTHR31734:SF265)	AUX/IAA domain	Phytohormone action.auxin.perception and signal transduction.transcriptional repressor (IAA/AUX)	1.4e-173
	ARF, auxin response factor	AT1G19220	DCAR_011930	8.74504	9.67735	11.1389	12.1653	11.6819	Molecular Function: DNA binding (GO:0003677)Cellular Component: nucleus (GO:0005634)Biological Process: regulation of transcription, DNA-templated (GO:0006355)Biological Process: auxin-activated signaling pathway (GO:0009734)	K14486|0.0e+00|dcr:108214321|K14486 auxin response factor | (RefSeq) auxin response factor 19-like	Similar to Auxin response factor 1 [Source: Projected from Oryza sativa (Os06g0196700)]	AUXIN RESPONSE FACTOR (PTHR31384:SF195)	Auxin response factor	Phytohormone action.auxin.perception and signal transduction.signal mediator (ARF7/ARF19)	0.0e+00
		AT1G59750	DCAR_001722	44.043	55.4055	73.6536	80.6708	84.8876	Molecular Function: DNA binding (GO:0003677)Cellular Component: nucleus (GO:0005634)Biological Process: regulation of transcription, DNA-templated (GO:0006355)Biological Process: auxin-activated signaling pathway (GO:0009734)	K14486|0.0e+00|dcr:108200952|K14486 auxin response factor | (RefSeq) auxin response factor 1-like isoform X1	hypothetical protein	AUXIN RESPONSE FACTOR 1 (PTHR31384:SF96)	Auxin response factor	RNA biosynthesis.transcriptional regulation.B3 transcription factor superfamily.transcription factor (ARF)	0.0e+00
		Solyc11g069190	DCAR_015554	13.1308	14.8835	11.9651	11.8675	11.5027	Molecular Function: DNA binding (GO:0003677)Cellular Component: nucleus (GO:0005634)Biological Process: regulation of transcription, DNA-templated (GO:0006355)Biological Process: auxin-activated signaling pathway (GO:0009734)	K14486|1.8e-153|pda:103720239|K14486 auxin response factor | (RefSeq) LOW QUALITY PROTEIN: auxin response factor 15-like	hypothetical protein	AUXIN RESPONSE FACTOR 4 (PTHR31384:SF102)	Auxin response factor	RNA biosynthesis.transcriptional regulation.B3 transcription factor superfamily.transcription factor (ARF)	0.0e+00
		Solyc09g007810	DCAR_014984	4.58636	7.66079	6.20028	7.1438	8.12226	Molecular Function: DNA binding (GO:0003677)Cellular Component: nucleus (GO:0005634)Biological Process: regulation of transcription, DNA-templated (GO:0006355)Biological Process: auxin-activated signaling pathway (GO:0009734)	K14486|7.1e-77|cit:102628827|K14486 auxin response factor | (RefSeq) auxin response factor 19-like isoform X1	hypothetical protein	AUXIN RESPONSE FACTOR (PTHR31384:SF39)	Auxin response factor	RNA biosynthesis.transcriptional regulation.B3 transcription factor superfamily.transcription factor (ARF)	0.0e+00
		AT1G77850	DCAR_014788	1.10007	0.857724	0.504958	0.338116	0.429769	Molecular Function: DNA binding (GO:0003677)Cellular Component: nucleus (GO:0005634)Biological Process: regulation of transcription, DNA-templated (GO:0006355)Biological Process: auxin-activated signaling pathway (GO:0009734)	K14486|7.0e-57|pxb:103929678|K14486 auxin response factor | (RefSeq) auxin response factor 7	hypothetical protein	AUXIN RESPONSE FACTOR 17 (PTHR31384:SF94)	Auxin response factor	RNA biosynthesis.transcriptional regulation.B3 transcription factor superfamily.transcription factor (ARF)	0.0e+00
		AT1G77850	DCAR_014278	0	0	0	0	0.0136027	Molecular Function: DNA binding (GO:0003677)Cellular Component: nucleus (GO:0005634)Biological Process: regulation of transcription, DNA-templated (GO:0006355)Biological Process: auxin-activated signaling pathway (GO:0009734)	K14486|1.0e-56|han:110873708|K14486 auxin response factor | (RefSeq) auxin response factor 5-like	hypothetical protein	AUXIN RESPONSE FACTOR 16 (PTHR31384:SF27)	Auxin response factor	RNA biosynthesis.transcriptional regulation.B3 transcription factor superfamily.transcription factor (ARF)	1.2e-302
		AT5G37020	DCAR_014129	26.3931	38.2175	35.6852	31.8796	35.5248	Molecular Function: DNA binding (GO:0003677)Cellular Component: nucleus (GO:0005634)Biological Process: regulation of transcription, DNA-templated (GO:0006355)Biological Process: auxin-activated signaling pathway (GO:0009734)Biological Process: flower development (GO:0009908)	K14486|4.7e-168|ini:109187990|K14486 auxin response factor | (RefSeq) auxin response factor 19-like	Auxin response factor [Source:Projected from Arabidopsis thaliana (AT5G37020) UniProtKB/TrEMBL;Acc:A0A178UFA9]	AUXIN RESPONSE FACTOR (PTHR31384:SF181)	Auxin response factor	RNA biosynthesis.transcriptional regulation.B3 transcription factor superfamily.transcription factor (ARF)	0.0e+00
		AT5G62000	DCAR_016351	55.9062	95.2994	87.2854	84.0321	75.0695	Molecular Function: DNA binding (GO:0003677)Cellular Component: nucleus (GO:0005634)Biological Process: regulation of transcription, DNA-templated (GO:0006355)Biological Process: response to hormone (GO:0009725)	K14486|3.1e-131|zju:107425358|K14486 auxin response factor | (RefSeq) auxin response factor 1-like	hypothetical protein	AUXIN RESPONSE FACTOR 2B (PTHR31384:SF185)	Auxin response factor	RNA biosynthesis.transcriptional regulation.B3 transcription factor superfamily.transcription factor (ARF)	0.0e+00
		AT1G19850	DCAR_017496	32.1299	37.9852	30.7002	25.9097	29.7694	Molecular Function: DNA binding (GO:0003677)Cellular Component: nucleus (GO:0005634)Biological Process: regulation of transcription, DNA-templated (GO:0006355)Biological Process: auxin-activated signaling pathway (GO:0009734)	K14486|0.0e+00|dcr:108223326|K14486 auxin response factor | (RefSeq) auxin response factor 5-like	hypothetical protein	AUXIN RESPONSE FACTOR 5 (PTHR31384:SF10)	Auxin response factor	RNA biosynthesis.transcriptional regulation.B3 transcription factor superfamily.transcription factor (ARF)	0.0e+00
		Solyc09g007810	DCAR_017703	5.15427	10.3617	6.55033	6.69269	7.26112	Molecular Function: DNA binding (GO:0003677)Cellular Component: nucleus (GO:0005634)Biological Process: regulation of transcription, DNA-templated (GO:0006355)Biological Process: auxin-activated signaling pathway (GO:0009734)	K14486|1.1e-74|cit:102628827|K14486 auxin response factor | (RefSeq) auxin response factor 19-like isoform X1	hypothetical protein	AUXIN RESPONSE FACTOR (PTHR31384:SF39)	Auxin response factor	RNA biosynthesis.transcriptional regulation.B3 transcription factor superfamily.transcription factor (ARF)	0.0e+00
		AT2G28350	DCAR_018803	16.6188	20.7194	22.577	24.7518	25.8595	Molecular Function: DNA binding (GO:0003677)Cellular Component: nucleus (GO:0005634)Biological Process: regulation of transcription, DNA-templated (GO:0006355)Biological Process: auxin-activated signaling pathway (GO:0009734)	K14486|3.1e-72|sind:105173711|K14486 auxin response factor | (RefSeq) auxin response factor 19 isoform X1	hypothetical protein	AUXIN RESPONSE FACTOR 10 (PTHR31384:SF189)	Auxin response factor	RNA biosynthesis.transcriptional regulation.B3 transcription factor superfamily.transcription factor (ARF)	0.0e+00
		AT5G60450	DCAR_018826	6.71878	8.6002	10.6724	12.1637	12.2078	Molecular Function: DNA binding (GO:0003677)Cellular Component: nucleus (GO:0005634)Biological Process: regulation of transcription, DNA-templated (GO:0006355)Biological Process: auxin-activated signaling pathway (GO:0009734)	K14486|3.0e-107|hbr:110633260|K14486 auxin response factor | (RefSeq) auxin response factor 3-like isoform X1	hypothetical protein	AUXIN RESPONSE FACTOR 4 (PTHR31384:SF102)	Auxin response factor	RNA biosynthesis.transcriptional regulation.B3 transcription factor superfamily.transcription factor (ARF)	0.0e+00
		AT1G19850	DCAR_022437	19.0824	20.435	15.0264	11.8692	18.4204	Molecular Function: DNA binding (GO:0003677)Cellular Component: nucleus (GO:0005634)Biological Process: regulation of transcription, DNA-templated (GO:0006355)Biological Process: auxin-activated signaling pathway (GO:0009734)	K14486|0.0e+00|dcr:108227235|K14486 auxin response factor | (RefSeq) auxin response factor 5	hypothetical protein	AUXIN RESPONSE FACTOR 5 (PTHR31384:SF10)	Auxin response factor	RNA biosynthesis.transcriptional regulation.B3 transcription factor superfamily.transcription factor (ARF)	0.0e+00
		Solyc05g047460	DCAR_020464	28.8017	29.7302	25.0743	22.4688	15.0523	Molecular Function: DNA binding (GO:0003677)Cellular Component: nucleus (GO:0005634)Biological Process: regulation of transcription, DNA-templated (GO:0006355)Biological Process: auxin-activated signaling pathway (GO:0009734)	K14486|2.6e-235|csv:101210917|K14486 auxin response factor | (RefSeq) auxin response factor 19	hypothetical protein	AUXIN RESPONSE FACTOR 19 (PTHR31384:SF9)	Auxin response factor	RNA biosynthesis.transcriptional regulation.B3 transcription factor superfamily.transcription factor (ARF)	0.0e+00
		AT2G46530	DCAR_025262	15.1731	15.7598	16.0916	17.261	11.8757	Molecular Function: DNA binding (GO:0003677)Cellular Component: nucleus (GO:0005634)Biological Process: regulation of transcription, DNA-templated (GO:0006355)Biological Process: auxin-activated signaling pathway (GO:0009734)	K14486|0.0e+00|dcr:108196413|K14486 auxin response factor | (RefSeq) auxin response factor 11-like isoform X1	hypothetical protein	AUXIN RESPONSE FACTOR 11 (PTHR31384:SF8)	Auxin response factor	RNA biosynthesis.transcriptional regulation.B3 transcription factor superfamily.transcription factor (ARF)	0.0e+00
		AT5G62000	DCAR_025655	81.3964	100.959	96.6846	102.364	84.3067	Molecular Function: DNA binding (GO:0003677)Cellular Component: nucleus (GO:0005634)Biological Process: regulation of transcription, DNA-templated (GO:0006355)Biological Process: auxin-activated signaling pathway (GO:0009734)	K14486|3.3e-144|mtr:MTR_2g005240|K14486 auxin response factor | (RefSeq) auxin response factor 2	hypothetical protein	AUXIN RESPONSE FACTOR 2B (PTHR31384:SF185)	Auxin response factor	RNA biosynthesis.transcriptional regulation.B3 transcription factor superfamily.transcription factor (ARF)	0.0e+00
		AT1G30330	DCAR_027886	17.6989	24.6533	23.7854	24.4864	27.6971	Molecular Function: DNA binding (GO:0003677)Cellular Component: nucleus (GO:0005634)Biological Process: regulation of transcription, DNA-templated (GO:0006355)Biological Process: auxin-activated signaling pathway (GO:0009734)	K14486|1.0e-173|nta:107787968|K14486 auxin response factor | (RefSeq) auxin response factor 5-like	hypothetical protein	AUXIN RESPONSE FACTOR 6 (PTHR31384:SF197)	Auxin response factor	RNA biosynthesis.transcriptional regulation.B3 transcription factor superfamily.transcription factor (ARF)	0.0e+00
		AT1G59750	DCAR_003280	41.1625	61.8856	60.4181	67.8711	63.4912	Molecular Function: DNA binding (GO:0003677)Cellular Component: nucleus (GO:0005634)Biological Process: regulation of transcription, DNA-templated (GO:0006355)Biological Process: response to hormone (GO:0009725)	K14486|3.3e-308|dcr:108203679|K14486 auxin response factor | (RefSeq) auxin response factor 1	hypothetical protein	AUXIN RESPONSE FACTOR 1 (PTHR31384:SF96)	Auxin response factor	RNA biosynthesis.transcriptional regulation.B3 transcription factor superfamily.transcription factor (ARF)	0.0e+00
		AT1G30330	DCAR_003884	60.0652	89.8898	75.0082	70.5216	72.9895	Molecular Function: DNA binding (GO:0003677)Cellular Component: nucleus (GO:0005634)Biological Process: regulation of transcription, DNA-templated (GO:0006355)Biological Process: auxin-activated signaling pathway (GO:0009734)	K14486|1.7e-160|pop:18100300|K14486 auxin response factor | (RefSeq) auxin response factor 19 isoform X3	hypothetical protein	AUXIN RESPONSE FACTOR 6 (PTHR31384:SF197)	Auxin response factor	RNA biosynthesis.transcriptional regulation.B3 transcription factor superfamily.transcription factor (ARF)	8.9e-237
		AT1G30330	DCAR_003885	69.0951	96.4381	78.1786	72.6777	73.2075	Cellular Component: nucleus (GO:0005634)Biological Process: auxin-activated signaling pathway (GO:0009734)	K14486|3.4e-37|nnu:104609299|K14486 auxin response factor | (RefSeq) auxin response factor 7-like	hypothetical protein	AUXIN RESPONSE FACTOR (PTHR31384:SF101)	Auxin response factor	RNA biosynthesis.transcriptional regulation.B3 transcription factor superfamily.transcription factor (ARF)	8.5e-185
		AT2G33860	DCAR_004039	26.1139	37.6131	45.3685	54.9222	43.7341	Molecular Function: DNA binding (GO:0003677)Cellular Component: nucleus (GO:0005634)Biological Process: regulation of transcription, DNA-templated (GO:0006355)Biological Process: auxin-activated signaling pathway (GO:0009734)	K14486|0.0e+00|dcr:108204587|K14486 auxin response factor | (RefSeq) auxin response factor 15	hypothetical protein	AUXIN RESPONSE FACTOR 3 (PTHR31384:SF5)	Auxin response factor	RNA biosynthesis.transcriptional regulation.B3 transcription factor superfamily.transcription factor (ARF)	0.0e+00
		AT1G30330	DCAR_004816	37.2198	58.0495	62.515	58.3427	63.1509	Molecular Function: DNA binding (GO:0003677)Cellular Component: nucleus (GO:0005634)Biological Process: regulation of transcription, DNA-templated (GO:0006355)Biological Process: auxin-activated signaling pathway (GO:0009734)	K14486|3.2e-174|aip:107645300|K14486 auxin response factor | (RefSeq) LOW QUALITY PROTEIN: auxin response factor 5-like	hypothetical protein	AUXIN RESPONSE FACTOR 6 (PTHR31384:SF197)	Auxin response factor	RNA biosynthesis.transcriptional regulation.B3 transcription factor superfamily.transcription factor (ARF)	0.0e+00
		AT2G46530	DCAR_005400	1.04686	0.767438	0.521291	0.559437	0.39663	Molecular Function: DNA binding (GO:0003677)Cellular Component: nucleus (GO:0005634)Biological Process: regulation of transcription, DNA-templated (GO:0006355)Biological Process: auxin-activated signaling pathway (GO:0009734)	K14486|0.0e+00|dcr:108206581|K14486 auxin response factor | (RefSeq) auxin response factor 18-like	hypothetical protein	AUXIN RESPONSE FACTOR 11 (PTHR31384:SF8)	Auxin response factor	RNA biosynthesis.transcriptional regulation.B3 transcription factor superfamily.transcription factor (ARF)	0.0e+00
		AT5G60450	DCAR_006053	15.8177	26.0802	17.6787	11.1715	11.3521	Molecular Function: DNA binding (GO:0003677)Cellular Component: nucleus (GO:0005634)Biological Process: regulation of transcription, DNA-templated (GO:0006355)Biological Process: auxin-activated signaling pathway (GO:0009734)	K14486|4.1e-116|nnu:104599494|K14486 auxin response factor | (RefSeq) auxin response factor 3-like	hypothetical protein	AUXIN RESPONSE FACTOR 4 (PTHR31384:SF102)	Auxin response factor	RNA biosynthesis.transcriptional regulation.B3 transcription factor superfamily.transcription factor (ARF)	5.0e-218
		AT4G30080	DCAR_006434	4.78827	2.71004	1.37184	1.00125	0.767125	Molecular Function: DNA binding (GO:0003677)Cellular Component: nucleus (GO:0005634)Biological Process: regulation of transcription, DNA-templated (GO:0006355)Biological Process: pattern specification process (GO:0007389)Biological Process: auxin-activated signaling pathway (GO:0009734)Biological Process: root cap development (GO:0048829)Biological Process: cell division (GO:0051301)	K14486|3.4e-73|pop:18100300|K14486 auxin response factor | (RefSeq) auxin response factor 19 isoform X3	Auxin response factor 16 [Source:Projected from Arabidopsis thaliana (AT4G30080) UniProtKB/Swiss-Prot;Acc:Q93YR9]	AUXIN RESPONSE FACTOR 10 (PTHR31384:SF189)	Auxin response factor	RNA biosynthesis.transcriptional regulation.B3 transcription factor superfamily.transcription factor (ARF)	0.0e+00
		AT4G23980	DCAR_006517	79.6389	115.989	117.904	107.519	99.706	Molecular Function: DNA binding (GO:0003677)Cellular Component: nucleus (GO:0005634)Biological Process: regulation of transcription, DNA-templated (GO:0006355)Biological Process: auxin-activated signaling pathway (GO:0009734)	K14486|0.0e+00|dcr:108209342|K14486 auxin response factor | (RefSeq) auxin response factor 9 isoform X1	hypothetical protein	AUXIN RESPONSE FACTOR 9 (PTHR31384:SF1)	Auxin response factor	RNA biosynthesis.transcriptional regulation.B3 transcription factor superfamily.transcription factor (ARF)	0.0e+00
		AT1G30330	DCAR_007870	28.9131	26.5576	26.661	28.4943	22.5412	Molecular Function: DNA binding (GO:0003677)Cellular Component: nucleus (GO:0005634)Biological Process: regulation of transcription, DNA-templated (GO:0006355)Biological Process: auxin-activated signaling pathway (GO:0009734)	K14486|2.2e-174|ini:109187990|K14486 auxin response factor | (RefSeq) auxin response factor 19-like	hypothetical protein	AUXIN RESPONSE FACTOR 6 (PTHR31384:SF197)	Auxin response factor	RNA biosynthesis.transcriptional regulation.B3 transcription factor superfamily.transcription factor (ARF)	0.0e+00
		AT2G33860	DCAR_007988	0.319912	2.05659	2.66283	2.87106	3.6072	Molecular Function: DNA binding (GO:0003677)Cellular Component: nucleus (GO:0005634)Biological Process: regulation of transcription, DNA-templated (GO:0006355)Biological Process: auxin-activated signaling pathway (GO:0009734)	K14486|0.0e+00|dcr:108206013|K14486 auxin response factor | (RefSeq) auxin response factor 3-like isoform X1	hypothetical protein	AUXIN RESPONSE FACTOR 3 (PTHR31384:SF5)	Auxin response factor	RNA biosynthesis.transcriptional regulation.B3 transcription factor superfamily.transcription factor (ARF)	0.0e+00

## Sheet: Sheet2
						gene_name	#ID								H62-1_FPKM	H62-2_FPKM	H62-3_FPKM
Gene name						--	Daucus_carota_newGene_1	3.18951	1.94698	3.47359	2.34818	3.97113			6.53829	2.82511	2.54999	3.97113
						--	Daucus_carota_newGene_10	0	0.608449	0.093066	0	0.536999			0	0	1.611	0.536999
						--	Daucus_carota_newGene_1000	0.665274	0.931396	0.960895	1.13643	0.974823			1.61782	0.882335	0.424315	0.974823
DCAR_024445	0.566111	0.302495	0.181826	0.180987	0.0163197	--	Daucus_carota_newGene_1001	0.076225	0.136619	0.164359	0.0898763	0.0867247			0.104214	0.146619	0.009341	0.0867247
DCAR_026162	9.37931	11.7103	6.20666	6.29611	5.2354	--	Daucus_carota_newGene_1002	0	0	0	0	0.23803			0.71409	0	0	0.23803
DCAR_007465	0	0	0	0	0	--	Daucus_carota_newGene_1003	0.596613	0.842631	0.852676	0.835588	0.866278			1.05611	0.281734	1.26099	0.866278
Daucus_carota_newGene_5591	0.0280173	0.06691	0.113444	0.031372	0	--	Daucus_carota_newGene_1005	0.519622	0.31121	0.21846	0.381072	0.312241			0.24087	0.306813	0.389041	0.312241
DCAR_011215	129.65	228.227	237.657	309.649	237.221	--	Daucus_carota_newGene_1006	14.281	12.763	14.7679	13.0169	14.0477			12.9366	14.8341	14.3725	14.0477
DCAR_017329	0.900409	0.657376	0.439328	0.36668	0.199398	--	Daucus_carota_newGene_1007	7.86252	9.95251	4.76834	3.82373	1.95449			1.25996	2.40728	2.19624	1.95449
DCAR_002508	22.1647	19.1819	18.8668	18.8771	20.9241	--	Daucus_carota_newGene_1008	0	0	0	0.08757	0			0	0	0	0
DCAR_024255	14.3328	25.1606	27.2102	40.9325	30.5023	--	Daucus_carota_newGene_1009	0.0699197	0.077577	0.084211	0.0623377	0.146688			0.307262	0	0.132803	0.146688
DCAR_028207	36.1655	28.6706	31.8372	20.9579	22.6163	--	Daucus_carota_newGene_101	0.575115	0.60799	0.678679	0.328115	0.499641			0.497487	0.581649	0.419786	0.499641
DCAR_003558	1.34244	0.671979	1.0862	0.324373	0.209198	--	Daucus_carota_newGene_1014	8.39125	6.26042	5.17849	4.32498	4.57387			5.21308	3.71896	4.78958	4.57387
DCAR_031544	0.01375	0.183577	0.264981	0	0.0585707	--	Daucus_carota_newGene_1018	14.411	8.594	8.53113	5.38093	3.88968			3.93245	3.8436	3.89299	3.88968
DCAR_031309	46.1412	38.1738	56.145	64.0901	36.7951	--	Daucus_carota_newGene_1019	0.144483	0.102765	0.231443	0	0.143689			0	0.317632	0.113436	0.143689
DCAR_007094	0	0	0	0	0	--	Daucus_carota_newGene_102	0.029866	0	0.166578	0.461395	0.128476			0.385427	0	0	0.128476
DCAR_009596	4.50034	6.58938	10.0748	12.4422	16.1259	--	Daucus_carota_newGene_1020	0.414286	0.6483	0.2796	0.246154	0.0626137			0	0.031045	0.156796	0.0626137
DCAR_022687	48.6515	66.1831	94.4166	114.157	138.787	--	Daucus_carota_newGene_1021	0	0.005417	0.0121383	0	0.126891			0	0.380672	0	0.126891
DCAR_011923	0.523385	0.078764	0.0662833	0	0	--	Daucus_carota_newGene_1024	4.90991	5.74193	4.16111	3.66138	2.83763			2.59234	3.55405	2.36649	2.83763
DCAR_012429	6.93896	11.1921	5.57055	3.01006	2.48595	--	Daucus_carota_newGene_1025	0	0	0	0.110475	0			0	0	0	0
DCAR_012617	0.280488	0.0878343	0.0388777	0.0556797	0.0889283	--	Daucus_carota_newGene_1028	0.502805	0.942129	2.50067	1.87265	2.171			1.2939	1.73968	3.47943	2.171
DCAR_017248	0	0.04756	0	0	0.0250757	--	Daucus_carota_newGene_1029	0.32903	0.431428	0.451256	0.399724	0.223196			0.132018	0.277593	0.259978	0.223196
DCAR_018364	0.035364	0	0.05844	0.0568737	0.0172207	--	Daucus_carota_newGene_1030	12.333	3.68478	4.53816	1.92493	2.32439			1.93958	1.35193	3.68165	2.32439
DCAR_018533	0.42567	0.409906	0.58049	0.731422	0.56315	--	Daucus_carota_newGene_1033	3.64284	2.60228	1.64606	0.531025	0.651313			0.923319	0.613417	0.417202	0.651313
DCAR_000740	2.05294	1.13973	0.822685	0.270947	0.272209	--	Daucus_carota_newGene_1034	0.00769467	0.179129	0.343551	0	0.737136			2.18595	0	0.025455	0.737136
DCAR_024772	0.330882	0.0769553	0.061515	0.0257767	0.0237427	--	Daucus_carota_newGene_1035	27.8863	10.2187	8.74373	2.44493	3.55995			4.72147	3.57646	2.38192	3.55995
DCAR_028710	0	0	0	0	0	--	Daucus_carota_newGene_1036	33.9302	33.1827	33.3667	28.7555	27.8861			26.227	31.7816	25.6498	27.8861
DCAR_027361	0.357786	0.153862	0.0720907	0.0195937	0.064946	--	Daucus_carota_newGene_1037	7.43451	6.31154	4.86953	4.94204	4.08446			3.54998	4.73597	3.96742	4.08446
DCAR_030776	0.079613	0	0.011852	0	0.039543	--	Daucus_carota_newGene_1038	0.083695	0	0.0468497	0.203242	0			0	0	0	0
DCAR_004697	0.254231	0.0182017	0	0	0	--	Daucus_carota_newGene_1039	0.103146	0.060974	0.138149	0.201783	0			0	0	0	0
DCAR_000550	0.731819	0.32834	0.363745	0.426485	0.14527	--	Daucus_carota_newGene_104	0.0615063	0.0392187	0	0	0			0	0	0	0
DCAR_000560	0	0	0	0	0	--	Daucus_carota_newGene_1040	33.3721	6.94259	8.20289	3.5827	2.7547			3.39113	2.57842	2.29454	2.7547
DCAR_000561	0	0	0	0	0	--	Daucus_carota_newGene_1041	1.63265	1.71868	1.90991	2.0937	1.39336			1.26715	2.21017	0.702745	1.39336
DCAR_000562	0	0	0	0	0	--	Daucus_carota_newGene_1043	1.69111	0.861924	1.1143	0.819138	1.08478			1.12158	1.39758	0.735162	1.08478
DCAR_000563	0	0	0	0	0	--	Daucus_carota_newGene_1044	2.47111	3.83826	3.86413	4.23459	2.86036			2.41163	2.62318	3.54626	2.86036
Daucus_carota_newGene_4145	0	0.162432	0.122448	0	0.121985	--	Daucus_carota_newGene_1047	0.267704	0.296149	0.233629	0.285823	0.0865757			0	0.259727	0	0.0865757
Daucus_carota_newGene_6603	0.265952	0.0196673	0.066809	0.141872	0.473945	--	Daucus_carota_newGene_1048	5.67423	6.11711	3.03725	1.78854	0.848986			0.340267	1.14582	1.06088	0.848986
DCAR_017063	7.89929	10.3493	15.2073	16.8353	12.8164	--	Daucus_carota_newGene_1049	0.127515	0.158269	0.16947	0.125986	0.112315			0.197612	0.02623	0.113104	0.112315
DCAR_003244	0.622086	1.18706	0.430215	0.627272	0.370007	--	Daucus_carota_newGene_105	0.261807	0.162614	0.198694	0.0358703	0			0	0	0	0
DCAR_029426	0.015607	0.0698687	0.076392	0.212507	0.229849	--	Daucus_carota_newGene_1050	0.039563	0.0151453	0.137551	0.0137537	0.0560907			0.122421	0.045851	0	0.0560907
DCAR_003706	10.7178	23.2382	24.245	36.8672	14.2204	--	Daucus_carota_newGene_1051	0.125697	0.11957	0.1158	0.0348227	0.033468			0.052111	0	0.048293	0.033468
DCAR_003708	5.22671	1.2344	0.876206	0.410563	0.144422	--	Daucus_carota_newGene_1052	0.158608	0.156871	0.223388	0.122894	0.120974			0.16605	0.060172	0.136699	0.120974
DCAR_005955	0.312675	0.033292	0	0	0	--	Daucus_carota_newGene_1053	0.129875	0.422132	0.602189	0.20367	0.346296			0.293712	0.711858	0.033317	0.346296
DCAR_013925	128.47	35.077	19.3393	17.402	4.25082	--	Daucus_carota_newGene_1057	12.5691	21.47	25.5843	24.3128	25.3591			21.6635	22.0526	32.3613	25.3591
DCAR_013924	586.508	870.402	1536.23	2227.84	1510.85	--	Daucus_carota_newGene_1059	0.225237	0.69848	0.411448	0.309724	0.313807			0.179064	0.251478	0.510879	0.313807
DCAR_016776	0.018782	0	0	0	0.013777	--	Daucus_carota_newGene_1060	0.191525	0.453191	0.598802	0.391743	0.255759			0.235266	0.047409	0.484603	0.255759
DCAR_016777	0	0	0	0	0	--	Daucus_carota_newGene_1062	2.72929	3.18081	5.00704	3.22586	3.61188			3.62143	3.97349	3.24072	3.61188
DCAR_022934	1.4508	4.7746	1.82049	2.18115	1.16086	--	Daucus_carota_newGene_1064	2.03342	1.28843	1.4281	1.51697	1.41259			1.4442	1.64184	1.15174	1.41259
DCAR_009536	27.4292	11.8876	13.5286	11.6149	10.158	--	Daucus_carota_newGene_1065	20.2722	20.2147	18.4926	18.8822	16.6646			15.1754	17.3708	17.4476	16.6646
DCAR_015859	1.31403	1.12531	0.892103	1.14334	1.02304	--	Daucus_carota_newGene_1066	69.4287	103.565	127.113	133.713	125.935			114.236	140.538	123.03	125.935
DCAR_015858	0.0278423	0.0347793	0	0	0	--	Daucus_carota_newGene_1067	1.57657	1.13401	1.06083	0.911384	0.782726			0.7876	0.591789	0.968789	0.782726
DCAR_014058	0.0530547	0.0246183	0	0	0.0354097	--	Daucus_carota_newGene_1069	0	0.0459317	0	0	0			0	0	0	0
DCAR_016234	28.3179	17.4416	40.0924	101.248	76.3024	--	Daucus_carota_newGene_107	3.27155	8.51503	6.51005	9.15357	7.63227			5.18542	7.85981	9.85157	7.63227
DCAR_016235	14.5532	3.61825	0.728474	6.82712	15.3803	--	Daucus_carota_newGene_1070	11.7066	15.3279	28.3185	32.3347	57.7698			57.7942	51.0744	64.4407	57.7698
DCAR_016236	33.2623	9.00461	2.66656	0.772017	0.33431	--	Daucus_carota_newGene_1071	3.16989	3.33806	3.34935	2.8834	2.26202			2.56274	2.15806	2.06526	2.26202
DCAR_002760	1.55254	1.14904	1.23724	0.798362	0.677139	--	Daucus_carota_newGene_1073	0.0642123	0.0459317	0.0398953	0	0			0	0	0	0
DCAR_006175	5.69084	4.61177	6.96864	6.55606	6.27881	--	Daucus_carota_newGene_1075	1.92123	1.29727	1.39022	1.5435	0.918073			0.846924	0.584485	1.32281	0.918073
DCAR_006176	6.67809	5.9433	8.23822	7.31641	6.57102	--	Daucus_carota_newGene_1079	0	0.104794	0	0	0			0	0	0	0
DCAR_007548	49.0936	10.8381	2.23393	0.726287	0.433818	--	Daucus_carota_newGene_108	1.01011	0.753518	0.279513	0.177692	0.950083			0.769015	0.558764	1.52247	0.950083
DCAR_016716	40.544	39.704	41.3347	45.9637	42.2104	--	Daucus_carota_newGene_1086	0	0.0844787	0.187218	0.316339	0.389234			0.335279	0	0.832424	0.389234
DCAR_022577	34.8327	26.8912	24.8042	27.4841	29.2902	--	Daucus_carota_newGene_1088	0	0	0.167309	0.0981773	0.13016			0.390481	0	0	0.13016
DCAR_024929	73.9632	63.2218	61.8281	66.262	61.9785	--	Daucus_carota_newGene_1089	3.80775	4.13956	3.82722	3.86592	3.03043			2.92117	3.64796	2.52214	3.03043
DCAR_024930	3.38795	2.54624	2.94747	1.79211	1.8549	--	Daucus_carota_newGene_109	0	0.472385	0.121338	0.163574	0.189382			0	0.466074	0.102071	0.189382
DCAR_002529	31.1088	27.4459	25.6878	23.1785	21.1624	--	Daucus_carota_newGene_1090	0.933086	0.760892	0.310978	0.241629	0.0956767			0.073694	0.105317	0.108019	0.0956767
DCAR_023341	5.79351	11.4263	18.4783	16.9131	26.4334	--	Daucus_carota_newGene_1091	23.2217	8.44911	5.22312	2.48347	1.17888			1.0012	1.28818	1.24726	1.17888
DCAR_026968	77.4283	64.019	64.9694	66.7524	70.4366	--	Daucus_carota_newGene_1092	1.72942	0.510367	1.14651	1.27511	2.21728			3.60914	2.0054	1.0373	2.21728
DCAR_026965	36.7239	40.9173	35.556	32.281	43.7606	--	Daucus_carota_newGene_1094	1.97114	3.01492	2.64695	3.09464	3.21105			2.49319	3.49583	3.64411	3.21105
DCAR_029358	56.3608	38.1117	44.6308	37.8474	47.3956	--	Daucus_carota_newGene_1097	0.077434	0.0588867	0	0	0			0	0	0	0
DCAR_030465	59.3979	63.4789	66.3541	75.4706	64.4272	--	Daucus_carota_newGene_1099	1.333	1.05065	1.09873	0.955754	0.771347			0.73784	1.0822	0.494006	0.771347
Daucus_carota_newGene_5365	0.767	0.642488	0.0402247	0.33064	0	--	Daucus_carota_newGene_11	0	0.111104	0.044808	0	0			0	0	0	0
DCAR_019674	45.6706	37.2564	43.8121	38.4822	49.6822	--	Daucus_carota_newGene_1101	0.0638597	0	0	0	0			0	0	0	0
DCAR_006315	25.6571	24.7464	28.6765	31.5377	33.7017	--	Daucus_carota_newGene_1102	0	0	0	0	0.139345			0	0	0.418036	0.139345
DCAR_010070	8.15324	5.75694	11.718	10.505	10.0389	--	Daucus_carota_newGene_1104	0.268109	0.442392	0.32856	0.410819	0.324551			0.522638	0.07288	0.378135	0.324551
DCAR_012425	33.7428	37.1007	56.0321	70.8804	75.6831	--	Daucus_carota_newGene_1105	0.876952	0.563961	0.653625	0.483307	0.60162			0.995757	0.294064	0.51504	0.60162
DCAR_001970	0.033582	0.316027	0.250667	0.244546	0.168745	--	Daucus_carota_newGene_1106	0.325786	0.208098	0.0153567	0.058821	0.127188			0	0.381565	0	0.127188
DCAR_012874	51.5343	58.834	73.2064	71.6343	80.1952	--	Daucus_carota_newGene_1107	0.082694	0.0468027	0.310583	0	0.023012			0.069036	0	0	0.023012
DCAR_016627	32.9842	40.3853	35.0892	35.4897	34.0006	--	Daucus_carota_newGene_1108	1.98191	3.24408	2.34391	2.68695	2.71313			2.59156	2.79769	2.75013	2.71313
DCAR_018358	44.692	39.124	44.8515	46.6018	54.2376	--	Daucus_carota_newGene_1109	0	0	0	0	0.143995			0	0.431985	0	0.143995
DCAR_019294	8.36563	7.99787	8.61509	11.1364	8.50755	--	Daucus_carota_newGene_1110	2.7321	5.46478	2.56019	1.73796	1.40913			0.941297	2.66828	0.617816	1.40913
DCAR_028134	6.37365	6.01789	3.58278	2.81887	2.20415	--	Daucus_carota_newGene_1111	0.887513	1.54013	0.67317	0.513083	0.451391			0.586808	0.311927	0.455437	0.451391
DCAR_003381	0	0	0.0295997	0.0189793	0	--	Daucus_carota_newGene_1113	10.5851	8.0873	7.61593	6.10126	3.0452			2.27908	3.45138	3.40516	3.0452
DCAR_029898	0	0	0	0	0	--	Daucus_carota_newGene_1114	8.09818	6.82232	8.20624	6.5318	5.74796			5.22019	5.61649	6.40721	5.74796
DCAR_004140	32.6936	48.8612	43.0749	41.3423	40.3817	--	Daucus_carota_newGene_1117	6.70059	7.72659	7.06272	7.18552	7.31831			6.72961	7.03237	8.19296	7.31831
DCAR_008072	5.5135	2.32394	2.18531	1.46237	0.516318	--	Daucus_carota_newGene_1118	0.28327	0.43345	0.401595	0.197934	0.298801			0.417072	0.269811	0.209519	0.298801
Daucus_carota_newGene_3294	4.09389	6.15319	5.70669	9.07033	5.6574	--	Daucus_carota_newGene_112	14.5229	15.194	9.96499	11.5758	10.5418			12.8725	10.4077	8.34515	10.5418
Daucus_carota_newGene_6588	2.91208	2.71903	1.79126	0.687326	0.693322	--	Daucus_carota_newGene_1120	0.136569	0.404021	0.07713	0.2524	0.0256053			0	0.076816	0	0.0256053
DCAR_010763	288.005	270.397	230.318	176.461	185.921	--	Daucus_carota_newGene_1121	0.308655	0.636764	0.372578	0.145442	0.0492447			0	0.07236	0.075374	0.0492447
DCAR_012061	198.531	294.104	288.14	299.145	185.511	--	Daucus_carota_newGene_1123	45.2262	39.9194	42.8448	34.6839	31.5133			29.1816	35.5419	29.8164	31.5133
DCAR_012295	0.157214	0.0173873	0.028139	0.0454947	0.040407	--	Daucus_carota_newGene_1124	2.76653	2.57321	2.59554	3.71391	3.10969			3.26833	3.9734	2.08734	3.10969
DCAR_012516	18.4838	29.3187	15.1083	9.23306	7.59796	--	Daucus_carota_newGene_1126	0.570715	0.078024	0.361467	0.241549	0.177484			0	0.532451	0	0.177484
DCAR_012517	91.502	148.043	141.928	122.494	87.4707	--	Daucus_carota_newGene_1128	30.4756	31.9457	19.9101	21.5959	21.1852			20.4764	20.8956	22.1835	21.1852
DCAR_012591	50.5029	70.7423	39.1905	30.4576	22.5133	--	Daucus_carota_newGene_1129	3.41791	3.15176	1.67254	0.861044	0.57864			0.483004	0.681088	0.571829	0.57864
DCAR_014699	1.16485	0.21314	0.048745	0	0	--	Daucus_carota_newGene_113	0	0	0.088163	0.117466	0			0	0	0	0
DCAR_016187	18.9456	23.0913	19.1389	21.3205	16.1016	--	Daucus_carota_newGene_1130	0.764627	0.981496	0.349514	0.103721	0			0	0	0	0
DCAR_016204	0.161076	0.270423	0.282871	0.147702	0.0329417	--	Daucus_carota_newGene_1134	1.02309	1.36692	1.62921	1.27354	1.28405			0.646347	0	3.2058	1.28405
DCAR_016230	3.11429	4.52064	4.77146	5.29603	5.47233	--	Daucus_carota_newGene_1135	0.652736	0.401302	0.408958	0.247849	0.211322			0.205565	0.2949	0.1335	0.211322
DCAR_016231	10.953	10.5477	14.735	13.4142	17.4086	--	Daucus_carota_newGene_1136	0.00660433	0.006448	0.0110903	0	0			0	0	0	0
DCAR_017798	0.147897	0.196401	0.69756	0.227634	0.147617	--	Daucus_carota_newGene_1137	0.10973	0.300095	0.253338	0.476291	0.087155			0.125403	0.136062	0	0.087155
DCAR_018241	3.03172	3.13549	1.65304	0.772942	0.828876	--	Daucus_carota_newGene_1138	0.523031	0.228231	0.839612	0.21437	0.560152			0.739427	0	0.94103	0.560152
DCAR_018447	8.65383	8.76483	4.79215	5.01157	1.86128	--	Daucus_carota_newGene_1139	11.3927	7.34199	8.369	6.09624	8.82485			9.5507	8.92946	7.9944	8.82485
DCAR_018448	2.23202	1.37005	1.19227	1.22382	2.33569	--	Daucus_carota_newGene_1141	6.10189	1.43121	6.82902	1.07081	4.32433			9.67925	0	3.29376	4.32433
DCAR_002353	42.7217	23.461	9.75785	6.92152	6.1671	--	Daucus_carota_newGene_1142	0.140449	0	0	0	0			0	0	0	0
DCAR_002354	10.7283	11.4057	7.03448	7.27722	3.72237	--	Daucus_carota_newGene_1145	3.4241	0.486888	1.09874	0.160729	0.409598			0.817717	0	0.411076	0.409598
DCAR_023070	41.6937	62.1022	39.8026	30.242	24.4321	--	Daucus_carota_newGene_1147	0.322852	0.523987	0.703042	0.511009	0.232732			0.250677	0.400503	0.047015	0.232732
DCAR_021321	1.14843	3.41575	5.48933	5.72838	4.74204	--	Daucus_carota_newGene_1149	0.363647	0.107177	0.0997787	0.0877077	0.0408323			0	0	0.122497	0.0408323
DCAR_024202	13.0139	12.4497	9.62425	9.7081	6.78098	--	Daucus_carota_newGene_115	0.075674	0.253034	0.022031	0.332855	0.0496817			0	0	0.149045	0.0496817
DCAR_026353	20.7264	18.5868	14.7936	13.9825	15.4504	--	Daucus_carota_newGene_1154	13.8746	19.0175	16.4949	19.8753	17.8074			18.0903	19.2289	16.1031	17.8074
DCAR_028688	33.8246	57.1378	71.6722	73.3304	72.4575	--	Daucus_carota_newGene_1155	0.202584	0.211915	0.113315	0	0			0	0	0	0
DCAR_027352	132.735	170.345	121.751	85.3235	75.531	--	Daucus_carota_newGene_1157	0.269035	0.076652	0.0486247	0.010924	0			0	0	0	0
DCAR_027269	9.40733	7.55862	3.33803	3.14508	1.91774	--	Daucus_carota_newGene_1159	0.087453	0	0	0	0.037867			0	0.113601	0	0.037867
DCAR_027268	12.877	2.76327	1.75155	1.0865	0.753089	--	Daucus_carota_newGene_116	0.18765	0.220111	0.141516	0.722207	0.184572			0	0.470362	0.083355	0.184572
DCAR_026749	5.59144	13.2781	11.3955	6.32444	4.09759	--	Daucus_carota_newGene_1161	2.6335	3.19258	2.60797	1.61193	0.583686			0.850094	0.356128	0.544837	0.583686
DCAR_030712	59.4279	73.7652	41.9443	43.31	25.1166	--	Daucus_carota_newGene_1162	0.390436	0.229549	0.447794	0.596459	0.472604			0	0.532496	0.885317	0.472604
DCAR_030713	178.478	160.679	78.8072	102.417	62.0103	--	Daucus_carota_newGene_1163	16.7415	14.4505	13.778	15.3678	14.6053			14.7487	15.736	13.3312	14.6053
DCAR_030810	2.29123	1.85921	3.06901	6.95653	3.84437	--	Daucus_carota_newGene_1165	0.298211	0.198435	0.188037	0.254423	0.172375			0.103446	0.141209	0.272469	0.172375
DCAR_007554	0.067341	0.0396563	0	0.0214973	0.08592	--	Daucus_carota_newGene_1167	4.17237	5.18601	3.19845	2.46033	1.62642			0.957317	2.14052	1.78142	1.62642
DCAR_007573	179.357	282.837	253.381	255.23	210.267	--	Daucus_carota_newGene_1168	30.7457	31.6443	41.1606	40.5526	42.3744			41.9919	41.9389	43.1924	42.3744
DCAR_011930	8.74504	9.67735	11.1389	12.1653	11.6819	--	Daucus_carota_newGene_1169	0	0.0208003	0.13776	0	0			0	0	0	0
DCAR_001722	44.043	55.4055	73.6536	80.6708	84.8876	--	Daucus_carota_newGene_117	16.3863	18.804	16.4266	13.8844	13.8851			13.6285	13.9326	14.0944	13.8851
DCAR_015554	13.1308	14.8835	11.9651	11.8675	11.5027	--	Daucus_carota_newGene_1173	0.108589	0.295997	0.0800977	0.143131	0.0413233			0.049033	0	0.074937	0.0413233
DCAR_014984	4.58636	7.66079	6.20028	7.1438	8.12226	--	Daucus_carota_newGene_1174	0.467275	0.275829	0.142353	0.100094	0.0245013			0.073504	0	0	0.0245013
DCAR_014788	1.10007	0.857724	0.504958	0.338116	0.429769	--	Daucus_carota_newGene_1178	1.39051	1.36028	2.48245	0.759058	1.37788			2.09054	1.12996	0.913134	1.37788
DCAR_014278	0	0	0	0	0.0136027	--	Daucus_carota_newGene_1179	1.02229	1.22998	0.706615	0.462585	0.409088			0.295718	0.574644	0.356901	0.409088
DCAR_014129	26.3931	38.2175	35.6852	31.8796	35.5248	--	Daucus_carota_newGene_1181	4.73811	3.53992	6.6518	6.01885	4.71107			5.05849	4.63339	4.44133	4.71107
DCAR_016351	55.9062	95.2994	87.2854	84.0321	75.0695	--	Daucus_carota_newGene_1184	0.161594	0.486922	0.389624	0.793922	0.621224			1.00557	0.503297	0.354801	0.621224
DCAR_017496	32.1299	37.9852	30.7002	25.9097	29.7694	--	Daucus_carota_newGene_1185	1.14529	1.84263	1.51918	1.55267	1.09643			1.23013	0.918553	1.14059	1.09643
DCAR_017703	5.15427	10.3617	6.55033	6.69269	7.26112	--	Daucus_carota_newGene_1187	1.73173	2.48553	1.06295	0.698694	0.382257			0.443973	0.506447	0.19635	0.382257
DCAR_018803	16.6188	20.7194	22.577	24.7518	25.8595	--	Daucus_carota_newGene_1188	2.44659	3.463	3.80315	3.87161	4.03736			3.80578	3.32392	4.98237	4.03736
DCAR_018826	6.71878	8.6002	10.6724	12.1637	12.2078	--	Daucus_carota_newGene_1189	0.769868	0.602144	0.589015	0.590358	0.556249			0.888782	0.31174	0.468226	0.556249
DCAR_022437	19.0824	20.435	15.0264	11.8692	18.4204	--	Daucus_carota_newGene_1191	0.310689	0.118567	0.172884	0.0607863	0			0	0	0	0
DCAR_020464	28.8017	29.7302	25.0743	22.4688	15.0523	--	Daucus_carota_newGene_1196	3.64048	5.18546	6.09628	4.3982	4.74294			6.55907	1.47405	6.1957	4.74294
DCAR_025262	15.1731	15.7598	16.0916	17.261	11.8757	--	Daucus_carota_newGene_1198	0	0	0.18675	0.020585	0			0	0	0	0
DCAR_025655	81.3964	100.959	96.6846	102.364	84.3067	--	Daucus_carota_newGene_1199	77.0884	84.4255	74.7668	70.2287	81.2094			78.5771	80.0971	84.954	81.2094
DCAR_027886	17.6989	24.6533	23.7854	24.4864	27.6971	--	Daucus_carota_newGene_1200	0	0.445253	0.776627	0.631988	0.603992			0.881993	0	0.929982	0.603992
DCAR_003280	41.1625	61.8856	60.4181	67.8711	63.4912	--	Daucus_carota_newGene_1201	30.8579	32.395	26.0385	21.947	24.3484			23.1498	25.5449	24.3506	24.3484
DCAR_003884	60.0652	89.8898	75.0082	70.5216	72.9895	--	Daucus_carota_newGene_1204	0.485402	0.941168	0.694856	0.577967	0.535739			0.397374	0.747093	0.46275	0.535739
DCAR_003885	69.0951	96.4381	78.1786	72.6777	73.2075	--	Daucus_carota_newGene_1205	10.0434	8.30586	9.21622	9.73167	8.21971			8.17928	9.40412	7.07573	8.21971
DCAR_004039	26.1139	37.6131	45.3685	54.9222	43.7341	--	Daucus_carota_newGene_1206	0.0314673	0	0	0.0633393	0			0	0	0	0
DCAR_004816	37.2198	58.0495	62.515	58.3427	63.1509	--	Daucus_carota_newGene_1207	6.58111	6.66182	6.77785	7.09235	6.63728			7.06478	6.45029	6.39677	6.63728
DCAR_005400	1.04686	0.767438	0.521291	0.559437	0.39663	--	Daucus_carota_newGene_1208	44.5307	39.5375	35.352	32.9301	32.7911			31.8698	33.5208	32.9829	32.7911
DCAR_006053	15.8177	26.0802	17.6787	11.1715	11.3521	--	Daucus_carota_newGene_1213	0	0	0.0665263	0	0			0	0	0	0
DCAR_006434	4.78827	2.71004	1.37184	1.00125	0.767125	--	Daucus_carota_newGene_1215	1.32036	2.1336	3.38225	2.9632	2.57811			3.06105	2.29042	2.38286	2.57811
DCAR_006517	79.6389	115.989	117.904	107.519	99.706	--	Daucus_carota_newGene_1217	0.209087	0.16246	0	0.193822	0.16315			0	0.12204	0.367409	0.16315
DCAR_007870	28.9131	26.5576	26.661	28.4943	22.5412	--	Daucus_carota_newGene_1219	0.10094	0.3135	0.754923	1.69938	0.586895			0.724082	0.589896	0.446707	0.586895
DCAR_007988	0.319912	2.05659	2.66283	2.87106	3.6072	--	Daucus_carota_newGene_122	0.699597	1.57372	1.46958	3.42233	1.89551			0	1.38775	4.29877	1.89551
				0	0	--	Daucus_carota_newGene_1220	7.4212	6.49713	5.55987	5.36844	7.53885			6.86412	7.62493	8.12752	7.53885
				0	0	--	Daucus_carota_newGene_1222	0.0363903	0.02573	0	0.37894	0			0	0	0	0
				0	0	--	Daucus_carota_newGene_1223	1.75417	1.56661	2.01996	2.46564	1.72902			0.143105	3.52091	1.52303	1.72902
				0	0	--	Daucus_carota_newGene_1225	0.127502	0.105877	0.0360317	0.098593	0.0327063			0	0.098119	0	0.0327063
				0	0	--	Daucus_carota_newGene_1227	0.124623	0.161202	0.291765	0.338344	0.0876973			0.263092	0	0	0.0876973
				0	0	--	Daucus_carota_newGene_1228	0.610913	0.461042	0.259225	0.414219	0.150782			0.092378	0.114732	0.245235	0.150782
				0	0	--	Daucus_carota_newGene_123	0.377233	0.300612	0.550496	0.172321	0.246561			0	0.332205	0.407479	0.246561
				0	0	--	Daucus_carota_newGene_1230	53.4655	48.3988	55.7484	57.5889	51.6669			47.2084	57.9705	49.8218	51.6669
				0	0	--	Daucus_carota_newGene_1231	0.365282	0.597762	0.258312	0.251426	0.0771433			0.047741	0	0.183689	0.0771433
				0	0	--	Daucus_carota_newGene_1233	3.60384	3.61182	2.88841	2.73581	1.83536			1.54843	2.51098	1.44666	1.83536
				0	0	--	Daucus_carota_newGene_1234	20.2252	17.0186	15.3472	14.7689	12.453			13.8578	11.6352	11.8661	12.453
				0	0	--	Daucus_carota_newGene_1235	11.9462	16.7952	30.1281	28.2685	47.6604			50.9223	38.9719	53.0871	47.6604
				0	0	--	Daucus_carota_newGene_1237	40.5196	37.9032	43.979	40.0771	48.2726			47.3451	43.2995	54.1731	48.2726
				0	0	--	Daucus_carota_newGene_1238	0.766894	0.280709	0.544574	0.225858	0.28563			0	0.683278	0.173613	0.28563
				0	0	--	Daucus_carota_newGene_1239	6.35732	6.69894	6.26512	4.76577	2.82094			2.87916	3.01341	2.57025	2.82094
				0	0	--	Daucus_carota_newGene_1240	0.0321587	0.0885083	0.169764	0.358468	0.431214			0.444501	0.75934	0.0898	0.431214
				0	0	--	Daucus_carota_newGene_1241	0.237497	0.305696	0.893244	0.183034	0.280618			0.12709	0	0.714765	0.280618
				0	0	--	Daucus_carota_newGene_1242	1.07854	0.82555	1.08039	0.492858	0.292663			0.234696	0.34926	0.294032	0.292663
				0	0	--	Daucus_carota_newGene_1243	4.89945	3.36677	3.64844	1.68157	1.6077			1.83896	1.62079	1.36335	1.6077
				0	0	--	Daucus_carota_newGene_1247	2.69002	1.44636	0.843078	0.475548	0.389984			0.504138	0.314296	0.351517	0.389984
				0	0	--	Daucus_carota_newGene_1248	1.26474	0.327851	0.424628	0.029376	0.0325153			0.097546	0	0	0.0325153
				0	0	--	Daucus_carota_newGene_1249	10.7438	9.3433	9.85284	5.78471	7.15741			8.28095	4.82099	8.3703	7.15741
				0	0	--	Daucus_carota_newGene_1250	0.0985123	0.0378533	0.122335	0	0			0	0	0	0
				0	0	--	Daucus_carota_newGene_1251	0.21356	0.107248	0.0209547	0.060958	0.0134183			0	0.040255	0	0.0134183
				0	0	--	Daucus_carota_newGene_1253	2.18844	4.19226	5.579	5.1001	5.1988			5.12108	4.93704	5.53829	5.1988
				0	0	--	Daucus_carota_newGene_1254	5.32601	11.8597	11.5812	13.7497	12.2639			11.6508	11.4768	13.6641	12.2639
				0	0	--	Daucus_carota_newGene_1255	0.581635	1.01812	0.860259	1.33882	1.02371			1.12597	1.02124	0.923905	1.02371
				0	0	--	Daucus_carota_newGene_1256	19.4121	14.7914	13.2622	13.7782	13.7683			13.2093	14.375	13.7207	13.7683
				0	0	--	Daucus_carota_newGene_1257	0	0.0838707	0	0	0			0	0	0	0
				0	0	--	Daucus_carota_newGene_1258	23.5287	19.4439	12.196	7.64671	10.5319			8.26212	10.9755	12.3582	10.5319
				0	0	--	Daucus_carota_newGene_1259	9.69364	9.73091	9.79771	8.26471	9.77744			10.2856	10.4558	8.59081	9.77744
				0	0	--	Daucus_carota_newGene_1260	0.0869307	0.122488	0.081886	0.065721	0.124683			0.23469	0.139359	0	0.124683
				0	0	--	Daucus_carota_newGene_1261	0.831629	0.289573	0.447528	0.448542	0.250504			0.31544	0.236428	0.199645	0.250504
				0	0	--	Daucus_carota_newGene_1262	1.48087	1.3045	0.831126	0.306425	0.281759			0.222467	0.358157	0.264653	0.281759
				0	0	--	Daucus_carota_newGene_1263	7.26852	10.1561	4.91454	4.29164	2.21042			3.38449	1.68195	1.56482	2.21042
				0	0	--	Daucus_carota_newGene_1264	247.038	209.977	191.223	158.042	193.823			191.839	209.721	179.909	193.823
				0	0	--	Daucus_carota_newGene_1265	0	0.0651553	0	0	0			0	0	0	0
				0	0	--	Daucus_carota_newGene_1266	3.48797	5.80001	5.83012	3.00619	4.51538			5.85245	2.7634	4.9303	4.51538
				0	0	--	Daucus_carota_newGene_1267	1.65512	1.67116	1.83088	2.06013	1.88992			1.90635	1.84917	1.91424	1.88992
				0	0	--	Daucus_carota_newGene_1268	1.12583	1.34983	1.79715	1.3023	2.04955			2.9511	1.54263	1.65492	2.04955
				0	0	--	Daucus_carota_newGene_1269	1.8171	2.1698	1.39039	1.02139	1.2758			1.61971	0.659107	1.54857	1.2758
				0	0	--	Daucus_carota_newGene_127	3.30286	2.9438	3.19182	3.21592	3.49603			2.94149	2.86979	4.6768	3.49603
				0	0	--	Daucus_carota_newGene_1270	2.71696	4.24555	4.13943	3.77237	3.93189			3.60917	2.49946	5.68704	3.93189
				0	0	--	Daucus_carota_newGene_1272	8.88127	13.6849	5.93002	4.45284	2.94245			3.56032	3.63607	1.63094	2.94245
				0	0	--	Daucus_carota_newGene_1275	0.323169	0.438237	0.386028	0.59695	0.285149			0.142126	0.595948	0.117374	0.285149
				0	0	--	Daucus_carota_newGene_1277	27.5357	27.7385	24.6892	26.0253	23.3262			23.1581	24.1052	22.7153	23.3262
				0	0	--	Daucus_carota_newGene_1278	0.630339	0.70233	0.850906	0.973393	1.34261			0.637793	1.42495	1.96509	1.34261
				0	0	--	Daucus_carota_newGene_1279	0.485142	0.495939	0.120285	0.440493	0.261605			0.472231	0.061278	0.251307	0.261605
				0	0	--	Daucus_carota_newGene_1281	0	0	0.165328	0.114746	0.209511			0.19519	0.433343	0	0.209511
				0	0	--	Daucus_carota_newGene_1283	0.0998087	0	0	0	0			0	0	0	0
				0	0	--	Daucus_carota_newGene_1284	0.980511	0.800048	1.02895	0.76491	1.30013			2.03489	0.487898	1.37759	1.30013
				0	0	--	Daucus_carota_newGene_1285	14.11	16.5329	21.9399	24.6786	31.7658			29.2819	31.3339	34.6816	31.7658
				0	0	--	Daucus_carota_newGene_1286	1.55757	2.29939	2.05846	1.78453	2.31901			1.97032	2.1009	2.8858	2.31901
				0	0	--	Daucus_carota_newGene_1287	1.32174	1.71325	2.13736	0.942891	1.07831			0.931734	0.685189	1.61801	1.07831
				0	0	--	Daucus_carota_newGene_1288	0.167322	0.088554	0.050882	0.142071	0.163359			0	0.338855	0.151222	0.163359
				0	0	--	Daucus_carota_newGene_1289	18.2385	22.316	21.2983	17.5858	15.4701			15.5736	13.1634	17.6734	15.4701
				0	0	--	Daucus_carota_newGene_129	0.262543	0.645857	0.439562	0.111601	0.0843193			0	0	0.252958	0.0843193
				0	0	--	Daucus_carota_newGene_1290	19.0702	23.2477	20.7948	24.6654	21.302			21.7128	23.1235	19.0697	21.302
				0	0	--	Daucus_carota_newGene_1292	27.8514	21.8546	24.3295	27.0405	25.1904			26.0984	28.2486	21.2242	25.1904
				0	0	--	Daucus_carota_newGene_1294	1.90039	0.467488	0.23407	0.152391	0			0	0	0	0
				0	0	--	Daucus_carota_newGene_1296	7.04166	7.21499	6.53323	4.51546	4.82385			4.31562	5.12159	5.03434	4.82385
				0	0	--	Daucus_carota_newGene_1297	1.02022	1.03453	1.0531	0.759326	0.889361			0.465464	0.089041	2.11358	0.889361
				0	0	--	Daucus_carota_newGene_1298	0	0.0225047	0.05047	0.0702677	0			0	0	0	0
				0	0	--	Daucus_carota_newGene_130	1.84631	2.54556	1.44988	1.73674	1.31843			0.984456	0.779451	2.19139	1.31843
				0	0	--	Daucus_carota_newGene_1301	8.81562	4.76131	3.44912	1.356	1.44558			1.4587	1.79789	1.08014	1.44558
				0	0	--	Daucus_carota_newGene_1303	0.652664	0.760992	0.892437	0.859115	1.03528			0.817951	1.17209	1.11581	1.03528
				0	0	--	Daucus_carota_newGene_1305	0	0.105131	0.006738	0	0			0	0	0	0
				0	0	--	Daucus_carota_newGene_1307	21.1428	21.89	19.6034	19.2524	17.2905			17.2106	16.9587	17.7022	17.2905
				0	0	--	Daucus_carota_newGene_1309	0	0.0641117	0	0	0.066688			0.200064	0	0	0.066688
				0	0	--	Daucus_carota_newGene_1310	0	0	0.118	0	0			0	0	0	0
				0	0	--	Daucus_carota_newGene_1311	9.14551	9.34771	10.8904	9.81363	13.0573			14.876	14.0193	10.2764	13.0573
				0	0	--	Daucus_carota_newGene_1312	0.701747	0.414586	0.446349	0.242659	0.329569			0.307763	0.462513	0.218432	0.329569
				0	0	--	Daucus_carota_newGene_1313	0.462456	0.496379	0.524363	0.149281	0.238578			0.437277	0.181432	0.097024	0.238578
				0	0	--	Daucus_carota_newGene_1314	2.29265	2.60196	2.34904	3.15272	2.49249			2.61646	1.72832	3.13268	2.49249
				0	0	--	Daucus_carota_newGene_1315	13.3085	18.3329	21.4648	23.4175	27.6773			25.271	26.3449	31.4161	27.6773
				0	0	--	Daucus_carota_newGene_1320	1.07308	0.20167	0.017246	0	0.007489			0.022467	0	0	0.007489
				0	0	--	Daucus_carota_newGene_1321	41.5477	37.9607	41.8565	43.9982	41.7931			43.8069	41.3868	40.1856	41.7931
				0	0	--	Daucus_carota_newGene_1323	2.95456	3.46085	6.14097	6.97267	9.43567			9.19018	9.55332	9.56351	9.43567
				0	0	--	Daucus_carota_newGene_1324	23.3857	25.3793	21.3407	22.3602	26.6366			23.105	26.285	30.5198	26.6366
				0	0	--	Daucus_carota_newGene_1325	5.35882	5.51359	6.33215	6.74721	6.07466			4.99623	5.934	7.29374	6.07466
				0	0	--	Daucus_carota_newGene_1328	21.0415	28.6132	20.625	11.0553	8.37942			7.96729	10.2881	6.88288	8.37942
				0	0	--	Daucus_carota_newGene_1329	0.962127	0.567052	0.379877	0.155452	0.0896667			0.223908	0	0.045092	0.0896667
				0	0	--	Daucus_carota_newGene_133	0.506481	0.330436	0.320343	0.348423	0.446583			0.38773	0.513515	0.438505	0.446583
				0	0	--	Daucus_carota_newGene_1330	0.361776	0.459232	0.337211	0.157173	0.099294			0	0.170499	0.127383	0.099294
				0	0	--	Daucus_carota_newGene_1331	0.156958	0.078199	0.0981567	0.164153	0			0	0	0	0
				0	0	--	Daucus_carota_newGene_1332	0.126319	0.195607	0.120926	0.0590563	0			0	0	0	0
				0	0	--	Daucus_carota_newGene_1333	1.0214	1.05672	1.02468	0.817287	0.732474			0.599452	0.801744	0.796226	0.732474
				0	0	--	Daucus_carota_newGene_1334	6.10607	5.83954	9.38304	11.0588	18.0748			14.7077	17.1714	22.3454	18.0748
				0	0	--	Daucus_carota_newGene_1335	2.24168	1.8076	2.27059	1.44194	0.87087			1.27644	0.740356	0.59581	0.87087
				0	0	--	Daucus_carota_newGene_1336	6.9262	6.48952	7.03463	6.92568	7.29852			6.60765	7.10898	8.17891	7.29852
				0	0	--	Daucus_carota_newGene_1337	0.110322	0.0427453	0.033246	0.263163	0			0	0	0	0
				0	0	--	Daucus_carota_newGene_1338	2.17227	1.26686	1.86561	1.63816	1.33776			1.67021	1.05117	1.29191	1.33776
				0	0	--	Daucus_carota_newGene_1339	0.152358	0.23795	0.252074	0.134137	0.108375			0	0.123031	0.202093	0.108375
				0	0	--	Daucus_carota_newGene_134	0.78114	0.575036	0.986741	1.91921	1.67308			1.44986	1.95064	1.61873	1.67308
				0	0	--	Daucus_carota_newGene_1340	3.83968	4.51579	5.55091	6.9784	5.63136			5.80947	6.30862	4.77599	5.63136
				0	0	--	Daucus_carota_newGene_1341	1.82391	3.48065	5.88458	5.12866	4.13878			4.66172	3.54211	4.21249	4.13878
				0	0	--	Daucus_carota_newGene_1342	0.479716	0.378817	0.673907	0.530542	0.277204			0.115125	0.529259	0.187229	0.277204
				0	0	--	Daucus_carota_newGene_1343	0	0.110637	0	0	0			0	0	0	0
				0	0	--	Daucus_carota_newGene_1344	0.182018	0.292133	0.631117	0.79023	0.617426			0.474337	0.872228	0.505713	0.617426
				0	0	--	Daucus_carota_newGene_1346	2.41118	2.58597	2.7754	2.82604	2.55166			2.3674	2.05551	3.23206	2.55166
				0	0	--	Daucus_carota_newGene_1348	19.0733	10.5571	5.78983	4.64328	6.67305			8.02904	7.57696	4.41315	6.67305
				0	0	--	Daucus_carota_newGene_1350	2.38229	1.35733	0.905956	2.50316	2.42253			1.18789	1.71154	4.36816	2.42253
				0	0	--	Daucus_carota_newGene_1353	0.124836	0	0	0	0			0	0	0	0
				0	0	--	Daucus_carota_newGene_1354	1.57177	2.2333	2.34132	2.45428	1.76813			1.5713	2.41736	1.31574	1.76813
				0	0	--	Daucus_carota_newGene_1355	20.8247	26.4639	27.7954	27.264	25.0991			23.8629	25.727	25.7074	25.0991
				0	0	--	Daucus_carota_newGene_1356	0.278022	0.230746	0.351366	0.299647	0.17852			0.444434	0	0.091126	0.17852
				0	0	--	Daucus_carota_newGene_1357	0.0885963	0	0	0	0			0	0	0	0
				0	0	--	Daucus_carota_newGene_1358	0	0.152191	0	0	0.151619			0.454857	0	0	0.151619
				0	0	--	Daucus_carota_newGene_1360	1.18253	1.92745	2.22779	1.10991	1.70126			0.660427	0.400419	4.04294	1.70126
				0	0	--	Daucus_carota_newGene_1361	0.141522	0.187158	0.0935757	0.156198	0.102688			0.043882	0.123747	0.140434	0.102688
				0	0	--	Daucus_carota_newGene_1362	0.794108	0.679316	0.997873	0.270783	0.996991			0.428396	2.56258	0	0.996991
				0	0	--	Daucus_carota_newGene_1363	4.4661	3.90338	3.10581	2.84499	3.08493			4.00267	2.896	2.35613	3.08493
				0	0	--	Daucus_carota_newGene_1364	5.14819	2.0131	1.06308	0.519048	0.636798			0.980096	0.65601	0.274287	0.636798
				0	0	--	Daucus_carota_newGene_1366	0.034699	0.112962	0	0.085029	0.0539937			0	0	0.161981	0.0539937
				0	0	--	Daucus_carota_newGene_1367	0.331723	0.33534	0.077977	0.013658	0.0193967			0.05819	0	0	0.0193967
				0	0	--	Daucus_carota_newGene_1368	0.211689	0.247715	0.0263973	0.116248	0.0246617			0	0.073985	0	0.0246617
				0	0	--	Daucus_carota_newGene_1369	0.612225	0.301513	0.225631	0.0480903	0.0151623			0	0.045487	0	0.0151623
				0	0	--	Daucus_carota_newGene_1370	10.5487	16.1552	14.6403	14.4149	12.4237			12.1443	12.179	12.9478	12.4237
				0	0	--	Daucus_carota_newGene_1371	0.615385	0.420338	0.192515	0.21785	0.254151			0.251225	0.243029	0.2682	0.254151
				0	0	--	Daucus_carota_newGene_1372	41.6181	39.0651	28.818	27.7894	26.8621			28.0426	30.7547	21.7889	26.8621
				0	0	--	Daucus_carota_newGene_1373	0.186057	1.0188	0.700272	0.0687457	0.0689493			0	0	0.206848	0.0689493
				0	0	--	Daucus_carota_newGene_1375	0.21616	0.176144	0.201565	0.335242	0.052333			0	0	0.156999	0.052333
				0	0	--	Daucus_carota_newGene_1376	11.8299	12.2348	11.1974	10.4305	10.2811			10.4732	10.0354	10.3349	10.2811
				0	0	--	Daucus_carota_newGene_1377	0	0.104052	0.073073	0.24448	0			0	0	0	0
				0	0	--	Daucus_carota_newGene_1380	0.539582	0.821334	0.775039	0.489479	0.341971			0.32659	0.279596	0.419726	0.341971
				0	0	--	Daucus_carota_newGene_1381	0.292982	0.0212027	0.0647927	0	0			0	0	0	0
				0	0	--	Daucus_carota_newGene_1383	510.581	503.528	428.411	425.951	334.543			340.817	349.865	312.948	334.543
				0	0	--	Daucus_carota_newGene_1384	0.135308	0.315314	0.239728	0.209036	0.0161447			0.048434	0	0	0.0161447
				0	0	--	Daucus_carota_newGene_1387	0.347148	0.451859	0.392261	0.476497	0.372905			0.059204	0.281049	0.778463	0.372905
				0	0	--	Daucus_carota_newGene_1388	20.1395	25.0142	29.241	33.3444	31.5011			34.3144	27.4715	32.7176	31.5011
				0	0	--	Daucus_carota_newGene_139	0.072576	0.312078	0.262053	0.205256	0.443969			0.191956	0.161776	0.978174	0.443969
				0	0	--	Daucus_carota_newGene_1391	103.773	104.642	102.113	103.718	104.908			103.793	110.072	100.859	104.908
				0	0	--	Daucus_carota_newGene_1392	8.19576	6.31294	3.51898	2.27881	1.18804			1.01783	1.35142	1.19488	1.18804
				0	0	--	Daucus_carota_newGene_1393	5.62137	13.5043	16.9568	12.2189	16.2459			13.4596	2.3447	32.9334	16.2459
				0	0	--	Daucus_carota_newGene_1394	0.456851	1.05632	0.023591	0.516982	0.262738			0.699852	0.088363	0	0.262738
				0	0	--	Daucus_carota_newGene_1396	0.078443	0.0978237	0	0.128802	0			0	0	0	0
				0	0	--	Daucus_carota_newGene_1397	0.122627	0.48235	0.0217403	0.240458	0.031312			0.093936	0	0	0.031312
				0	0	--	Daucus_carota_newGene_1398	1.30073	2.14247	2.66354	4.52647	3.21377			2.12626	4.6885	2.82655	3.21377
				0	0	--	Daucus_carota_newGene_1399	1.91007	2.43459	3.15311	3.67552	2.69842			3.08312	2.48832	2.52383	2.69842
				0	0	--	Daucus_carota_newGene_14	38.9871	27.1266	24.2979	20.0573	12.992			15.4958	14.1193	9.36079	12.992
				0	0	--	Daucus_carota_newGene_1400	4.18618	2.46216	3.31227	2.67764	3.0813			3.77352	2.43227	3.0381	3.0813
				0	0	--	Daucus_carota_newGene_1401	0.245148	0.556077	0.316754	0.424051	0.372083			0.267211	0.454281	0.394758	0.372083
				0	0	--	Daucus_carota_newGene_1402	4.14146	3.59363	2.96073	3.27752	1.39981			0.996681	1.35132	1.85143	1.39981
				0	0	--	Daucus_carota_newGene_1403	0.179426	0.035102	0	0	0.067385			0	0	0.202155	0.067385
				0	0	--	Daucus_carota_newGene_1404	14.4057	16.5423	12.5032	13.228	11.4394			10.8001	11.3181	12.2001	11.4394
				0	0	--	Daucus_carota_newGene_1405	18.346	37.9252	25.5972	16.6796	6.92456			5.06484	7.28178	8.42706	6.92456
				0	0	--	Daucus_carota_newGene_1406	48.4013	43.745	33.1137	33.957	29.7921			20.7994	41.6545	26.9224	29.7921
				0	0	--	Daucus_carota_newGene_1407	0.0918817	0.320636	0.184968	0.093921	0.0645003			0	0	0.193501	0.0645003
				0	0	--	Daucus_carota_newGene_1408	12.7531	16.1953	16.8633	17.7526	21.1227			19.7109	20.019	23.638	21.1227
				0	0	--	Daucus_carota_newGene_1409	3.96692	4.73461	11.081	9.397	10.2251			10.6958	7.66194	12.3175	10.2251
				0	0	--	Daucus_carota_newGene_141	1.01234	1.43208	1.45849	2.44921	1.9413			1.71228	2.54058	1.57105	1.9413
				0	0	--	Daucus_carota_newGene_1412	0.231995	0.444643	0.540811	0.229609	0.244716			0.227071	0.23269	0.274388	0.244716
				0	0	--	Daucus_carota_newGene_1413	0.026428	0.054809	0.0814573	0	0			0	0	0	0
				0	0	--	Daucus_carota_newGene_1414	0.699404	0.577547	0.677996	0.874261	0.362172			0.297082	0.22549	0.563944	0.362172
				0	0	--	Daucus_carota_newGene_1417	7.67293	2.25024	1.18935	0.37338	0.691159			0.250953	1.3634	0.459122	0.691159
				0	0	--	Daucus_carota_newGene_1418	0.72538	1.09467	0.845614	0.868937	1.28905			1.63763	1.20159	1.02793	1.28905
				0	0	--	Daucus_carota_newGene_142	0	0	0.0606873	0.162071	0			0	0	0	0
				0	0	--	Daucus_carota_newGene_1420	2.63861	2.56617	1.50745	1.70025	0.68642			0.672289	0.893164	0.493806	0.68642
				0	0	--	Daucus_carota_newGene_1421	0	0.048093	0	0	0			0	0	0	0
				0	0	--	Daucus_carota_newGene_1422	1.26068	1.12665	0.602951	0.920948	0.37856			0	0.825774	0.309907	0.37856
				0	0	--	Daucus_carota_newGene_1423	3.45351	5.07362	2.80522	3.76122	2.4338			0.039678	3.38788	3.87383	2.4338
				0	0	--	Daucus_carota_newGene_1424	13.4949	13.1696	12.0664	12.4862	12.2337			11.633	11.5649	13.5033	12.2337
				0	0	--	Daucus_carota_newGene_1426	2.61109	2.89815	2.53613	3.05161	2.31741			2.57584	2.23067	2.14571	2.31741
				0	0	--	Daucus_carota_newGene_1427	0.91287	1.30501	0.561962	1.24406	0.198813			0.281527	0	0.314911	0.198813
				0	0	--	Daucus_carota_newGene_143	0.283634	0.135992	0.122198	0.264545	0.211836			0.04303	0.23088	0.361599	0.211836
				0	0	--	Daucus_carota_newGene_1434	5.34278	12.2712	19.0646	30.0571	54.4342			57.6957	48.1461	57.4608	54.4342
				0	0	--	Daucus_carota_newGene_1435	1.62855	6.59227	13.9447	13.0378	5.90325			5.70649	5.15935	6.8439	5.90325
				0	0	--	Daucus_carota_newGene_1436	3.16411	5.37983	2.27469	1.13685	0.693482			0.644658	0.99985	0.435939	0.693482
				0	0	--	Daucus_carota_newGene_1441	0.33855	0.402057	10.7234	57.0645	38.0799			39.1722	31.2467	43.8207	38.0799
				0	0	--	Daucus_carota_newGene_1442	1.77903	2.59274	2.70388	3.2718	4.93747			2.85733	3.85089	8.1042	4.93747
				0	0	--	Daucus_carota_newGene_1444	0.011052	0.150763	0.0526627	0	0			0	0	0	0
				0	0	--	Daucus_carota_newGene_1445	0.582315	1.00531	1.09691	1.19108	1.02483			1.17232	1.62356	0.278599	1.02483
				0	0	--	Daucus_carota_newGene_1446	0.180211	0.390683	0.201194	0.196402	0.57564			0.625139	0.293544	0.808238	0.57564
				0	0	--	Daucus_carota_newGene_1448	1.41863	1.06781	0.66162	0.47201	0.380186			0.681687	0.215153	0.243717	0.380186
				0	0	--	Daucus_carota_newGene_1449	78.7509	70.22	64.4281	64.8055	67.0008			67.4425	68.2313	65.3285	67.0008
				0	0	--	Daucus_carota_newGene_1450	5.51172	4.91283	4.98126	4.57948	4.52833			3.51038	4.90381	5.1708	4.52833
				0	0	--	Daucus_carota_newGene_1451	34.7948	48.3293	108.591	95.5584	141.999			132.359	129.466	164.172	141.999
				0	0	--	Daucus_carota_newGene_1452	0.352742	0.92257	0.187831	0.323569	0.056667			0.102919	0	0.067082	0.056667
				0	0	--	Daucus_carota_newGene_1455	0.25021	0.298313	0.256342	0.175967	0.139321			0.157425	0.195462	0.065076	0.139321
				0	0	--	Daucus_carota_newGene_1456	1.88991	2.50349	1.31226	1.88326	2.07111			1.70294	2.68365	1.82675	2.07111
				0	0	--	Daucus_carota_newGene_1458	16.3631	15.5856	15.408	14.0223	15.1698			15.6145	14.5585	15.3362	15.1698
				0	0	--	Daucus_carota_newGene_1459	7.95731	9.92921	8.08076	5.96184	4.01813			3.67209	4.77364	3.60866	4.01813
				0	0	--	Daucus_carota_newGene_146	0.0570993	0	0	0	0			0	0	0	0
				0	0	--	Daucus_carota_newGene_1460	4.9695	6.36098	4.06421	6.3095	5.01888			5.44015	5.68292	3.93359	5.01888
				0	0	--	Daucus_carota_newGene_1461	7.89586	4.92421	4.45653	2.98851	3.12213			3.36863	3.26234	2.73541	3.12213
				0	0	--	Daucus_carota_newGene_1463	0	0.166224	0.0634077	0.050315	0.386734			0	0.616183	0.544018	0.386734
				0	0	--	Daucus_carota_newGene_1464	0.0704233	0.0119763	0.119444	0.17394	0.0149017			0.044705	0	0	0.0149017
				0	0	--	Daucus_carota_newGene_1465	1.81193	1.95212	1.46574	1.47423	1.20146			1.29686	1.04831	1.25921	1.20146
				0	0	--	Daucus_carota_newGene_1466	0.146419	0.33152	0.174216	0.123871	0.0421603			0.087534	0.038947	0	0.0421603
				0	0	--	Daucus_carota_newGene_1467	0	0.091088	0	0	0.0479827			0.143948	0	0	0.0479827
				0	0	--	Daucus_carota_newGene_1468	10.8675	11.6167	16.0254	15.8306	13.5172			15.136	13.9395	11.4763	13.5172
				0	0	--	Daucus_carota_newGene_1469	0.23816	0.196901	0.447668	0.227647	0.165542			0.194649	0.12966	0.172316	0.165542
				0	0	--	Daucus_carota_newGene_1470	0.309554	0.343707	0.969652	1.93931	1.80568			2.47595	1.85207	1.08901	1.80568
				0	0	--	Daucus_carota_newGene_1471	120.206	167.132	113.862	110.014	105.417			119.326	128.39	68.5366	105.417
				0	0	--	Daucus_carota_newGene_1472	0.130324	0.743196	0.31677	2.2627	3.65211			7.16144	1.6888	2.10608	3.65211
				0	0	--	Daucus_carota_newGene_1474	0.0430833	0.0710313	0.120186	0	0.0313257			0	0.093977	0	0.0313257
				0	0	--	Daucus_carota_newGene_1477	0	0.134806	0.18652	0.139447	0.043804			0.131412	0	0	0.043804
				0	0	--	Daucus_carota_newGene_1478	0.0964883	5.45314	8.63093	6.93267	2.40837			7.2251	0	0	2.40837
				0	0	--	Daucus_carota_newGene_148	0.842331	1.51403	1.38616	2.05068	1.12897			1.16482	1.15755	1.06455	1.12897
				0	0	--	Daucus_carota_newGene_1481	20.406	21.2618	21.8117	22.0543	20.4942			23.0516	18.6938	19.7372	20.4942
				0	0	--	Daucus_carota_newGene_1482	13.8031	11.596	9.61527	9.42029	8.98832			9.9182	8.625	8.42176	8.98832
				0	0	--	Daucus_carota_newGene_1483	95.7008	92.5912	54.7013	64.6469	51.2618			47.7042	50.9681	55.113	51.2618
				0	0	--	Daucus_carota_newGene_1484	0.796253	0.878792	1.07489	0.996049	0.876365			1.23565	0.833182	0.560258	0.876365
				0	0	--	Daucus_carota_newGene_1485	0	0.16592	0	0	0			0	0	0	0
				0	0	--	Daucus_carota_newGene_1487	3.71968	3.85968	2.79072	2.31355	2.66878			2.75638	2.2461	3.00385	2.66878
				0	0	--	Daucus_carota_newGene_1489	0.108416	0.207737	0.165526	0.221338	0.436127			0.375824	0.507569	0.424987	0.436127
				0	0	--	Daucus_carota_newGene_1490	1.70485	2.67776	3.82448	2.42526	0.87274			0	2.61822	0	0.87274
				0	0	--	Daucus_carota_newGene_1491	0.269735	0.609208	0.382212	0.414509	0.646658			0.524769	0.90997	0.505236	0.646658
				0	0	--	Daucus_carota_newGene_1493	4.17892	3.32627	1.66837	0.91925	0.635634			0.728728	0.633438	0.544735	0.635634
				0	0	--	Daucus_carota_newGene_1494	30.8995	29.9728	33.9094	26.1948	30.2328			33.367	30.064	27.2675	30.2328
				0	0	--	Daucus_carota_newGene_1496	54.258	70.0444	59.6426	51.0856	60.8464			66.5592	61.2959	54.6841	60.8464
				0	0	--	Daucus_carota_newGene_1497	18.727	25.708	21.9171	24.8168	24.6361			24.1149	23.5446	26.2487	24.6361
				0	0	--	Daucus_carota_newGene_1498	0.617355	0.440421	0.36829	0.743733	0.224922			0.142667	0.144218	0.387882	0.224922
				0	0	--	Daucus_carota_newGene_1499	0.291223	0.149487	0.123946	0.247515	0.12614			0	0.296201	0.08222	0.12614
				0	0	--	Daucus_carota_newGene_15	17.5908	37.4138	20.9947	14.6361	8.93721			2.79766	11.5652	12.4488	8.93721
				0	0	--	Daucus_carota_newGene_150	2.42508	3.82851	5.52375	6.80627	5.11823			5.10695	5.05808	5.18967	5.11823
				0	0	--	Daucus_carota_newGene_1501	0	0	0	0	0.0665837			0.199751	0	0	0.0665837
				0	0	--	Daucus_carota_newGene_1503	1.21394	0.60377	0.961861	0.8866	0.799488			0.962926	0.664523	0.771014	0.799488
				0	0	--	Daucus_carota_newGene_1504	0.153724	0.0659423	0.175242	0.256024	0.155436			0.113947	0	0.352361	0.155436
				0	0	--	Daucus_carota_newGene_1505	0.539197	0.56554	0.884781	0.705888	0.550291			0.226054	0.689479	0.735339	0.550291
				0	0	--	Daucus_carota_newGene_1506	0.42985	0.874724	0.578	0.672975	0.414201			0.753886	0.429314	0.059403	0.414201
				0	0	--	Daucus_carota_newGene_1507	0	0.101604	0	0.235132	0.0287643			0	0	0.086293	0.0287643
				0	0	--	Daucus_carota_newGene_151	0.0153153	0.23318	0	0	0.0495277			0.03136	0	0.117223	0.0495277
				0	0	--	Daucus_carota_newGene_1511	3.20424	3.81931	1.65955	3.58928	3.72153			1.85532	6.14082	3.16845	3.72153
				0	0	--	Daucus_carota_newGene_1514	6.06684	5.41425	4.8871	4.77543	6.77847			5.66711	6.84075	7.82756	6.77847
				0	0	--	Daucus_carota_newGene_1516	77.9664	76.1026	92.292	94.4216	79.0688			69.657	77.9946	89.5549	79.0688
				0	0	--	Daucus_carota_newGene_1517	13.1087	12.4291	12.9358	11.2274	10.4466			9.3148	12.5852	9.43968	10.4466
				0	0	--	Daucus_carota_newGene_1518	37.743	42.3032	39.8629	39.134	33.206			31.6398	35.376	32.6022	33.206
				0	0	--	Daucus_carota_newGene_1519	0.375575	0.065526	0	0.090284	0			0	0	0	0
				0	0	--	Daucus_carota_newGene_152	0.0857563	0	0	0	0			0	0	0	0
				0	0	--	Daucus_carota_newGene_1520	4.71544	5.10303	4.51441	4.4369	4.47958			4.51613	3.89808	5.02453	4.47958
				0	0	--	Daucus_carota_newGene_1521	4.21073	4.68213	5.02526	4.28108	3.42461			3.97566	3.54475	2.75343	3.42461
				0	0	--	Daucus_carota_newGene_1522	0.744258	0.558395	0.380844	0.329298	0.190677			0.207613	0.130339	0.234079	0.190677
				0	0	--	Daucus_carota_newGene_1527	6.4348	4.01195	5.05947	2.81812	9.027			8.66818	5.24908	13.1637	9.027
				0	0	--	Daucus_carota_newGene_1528	14.1483	15.9558	21.4606	18.2589	10.9833			12.8576	11.6372	8.45503	10.9833
				0	0	--	Daucus_carota_newGene_1529	0.0828943	0.0823083	0.00977067	0.0888427	0.13032			0.090666	0.300295	0	0.13032
				0	0	--	Daucus_carota_newGene_1530	0.501568	0.166714	0.066352	0.102298	0.0883577			0.069938	0.195135	0	0.0883577
				0	0	--	Daucus_carota_newGene_1531	9.41009	11.3552	8.23688	9.40275	11.5291			12.3886	11.0433	11.1553	11.5291
				0	0	--	Daucus_carota_newGene_1532	0.914342	1.24858	1.47302	1.39154	1.22731			0.994588	1.82718	0.860166	1.22731
				0	0	--	Daucus_carota_newGene_1533	9.16449	11.5453	16.8002	18.9407	23.1786			26.4234	20.995	22.1173	23.1786
				0	0	--	Daucus_carota_newGene_1534	0	0	0.0341543	0.158618	0			0	0	0	0
				0	0	--	Daucus_carota_newGene_1536	52.8491	19.1896	10.0964	3.65177	1.169			1.34483	1.17696	0.985198	1.169
				0	0	--	Daucus_carota_newGene_1538	61.0782	48.1934	57.7755	52.5238	68.0511			66.5076	65.6331	72.0125	68.0511
				0	0	--	Daucus_carota_newGene_1539	13.7161	18.8438	18.0585	16.6914	12.8483			13.8323	13.3273	11.3853	12.8483
				0	0	--	Daucus_carota_newGene_154	0.147603	0	0	0	0			0	0	0	0
				0	0	--	Daucus_carota_newGene_1540	0.293137	0.185754	0.16936	0.219099	0.109597			0.144797	0.084591	0.099402	0.109597
				0	0	--	Daucus_carota_newGene_1541	11.2004	11.984	9.6332	8.97979	7.66542			7.84568	8.39395	6.75662	7.66542
				0	0	--	Daucus_carota_newGene_1542	0.583945	0.521144	0.478618	0.271249	0.342751			0.355289	0.548252	0.124713	0.342751
				0	0	--	Daucus_carota_newGene_1543	0.045723	0.0950073	0.0982677	0.135367	0.116806			0.19389	0.156527	0	0.116806
				0	0	--	Daucus_carota_newGene_1544	2.74629	3.66544	3.92057	4.35224	4.06704			3.26719	4.55575	4.37819	4.06704
				0	0	--	Daucus_carota_newGene_1548	0.20937	0.283107	0.327817	0.452202	0.360433			0.5281	0.273383	0.279817	0.360433
				0	0	--	Daucus_carota_newGene_1549	0.08716	0.139531	0.253744	0.111327	0.0873533			0.051333	0	0.210727	0.0873533
				0	0	--	Daucus_carota_newGene_1550	5.66387	8.07329	9.12116	11.0076	10.7055			9.95204	11.0623	11.1022	10.7055
				0	0	--	Daucus_carota_newGene_1552	0.437733	0.24165	0.594192	0.305538	0.397985			0.190704	0.520631	0.482619	0.397985
				0	0	--	Daucus_carota_newGene_1553	0.092303	0.076369	0.0144373	0.342459	0.044055			0.132165	0	0	0.044055
				0	0	--	Daucus_carota_newGene_1554	2.61277	3.24782	5.70159	5.24574	5.64951			6.79437	5.84238	4.31177	5.64951
				0	0	--	Daucus_carota_newGene_1555	17.7841	17.2279	13.023	11.5765	12.2835			14.4806	10.9733	11.3965	12.2835
				0	0	--	Daucus_carota_newGene_1556	20.1785	18.6848	46.0484	42.1399	33.3617			42.1379	25.3137	32.6333	33.3617
				0	0	--	Daucus_carota_newGene_1557	9.40414	2.47563	1.96681	1.06815	0			0	0	0	0
				0	0	--	Daucus_carota_newGene_1558	15.7178	2.39162	0.936327	0.287923	0.048308			0	0.144924	0	0.048308
				0	0	--	Daucus_carota_newGene_1559	13.8841	13.4374	18.066	19.7125	20.1883			23.7212	18.9897	17.854	20.1883
				0	0	--	Daucus_carota_newGene_156	1.31219	1.25211	0.921111	1.82153	0.50629			1.16807	0.077261	0.273537	0.50629
				0	0	--	Daucus_carota_newGene_1562	0	0	0	0	0.0668247			0.200474	0	0	0.0668247
				0	0	--	Daucus_carota_newGene_1564	0.187069	0	0	0.024227	0			0	0	0	0
				0	0	--	Daucus_carota_newGene_1565	18.8784	18.8615	24.5294	27.4204	24.0357			25.8194	20.6493	25.6382	24.0357
				0	0	--	Daucus_carota_newGene_1566	24.9933	11.597	9.36866	9.70693	5.4899			5.30666	6.41663	4.74641	5.4899
				0	0	--	Daucus_carota_newGene_1567	2.62128	2.60273	2.1757	1.99189	2.06523			2.39174	1.81431	1.98963	2.06523
				0	0	--	Daucus_carota_newGene_1569	0.115142	0	0	0	0.0312777			0	0.093833	0	0.0312777
				0	0	--	Daucus_carota_newGene_1570	0.110836	0.166205	0.220648	0.186986	0.248116			0.283435	0.1672	0.293712	0.248116
				0	0	--	Daucus_carota_newGene_1575	0.0728343	1.53731	0.033224	0.10744	0.0199063			0	0	0.059719	0.0199063
				0	0	--	Daucus_carota_newGene_1576	0.0123393	0.773353	0	0.125254	0.0323197			0	0	0.096959	0.0323197
				0	0	--	Daucus_carota_newGene_1578	52.5827	8.42112	5.7757	2.27511	1.30636			2.93373	0.450942	0.53442	1.30636
				0	0	--	Daucus_carota_newGene_1579	13.9964	22.3845	21.5531	15.5477	21.1724			19.3401	20.2118	23.9653	21.1724
				0	0	--	Daucus_carota_newGene_158	13.278	13.3523	13.2849	11.4256	11.6919			10.2232	14.8114	10.0412	11.6919
				0	0	--	Daucus_carota_newGene_1580	32.3926	25.2115	22.5497	20.3388	20.2182			20.1329	20.9805	19.5411	20.2182
				0	0	--	Daucus_carota_newGene_1581	0.975016	0.15846	0.0500067	0	0.0694353			0.035574	0	0.172732	0.0694353
				0	0	--	Daucus_carota_newGene_1582	3.56422	2.41465	2.3265	1.45566	1.83812			2.85509	1.11728	1.54201	1.83812
				0	0	--	Daucus_carota_newGene_1583	81.2817	79.0241	72.0148	77.7461	68.6797			78.994	62.9042	64.1409	68.6797
				0	0	--	Daucus_carota_newGene_1585	8.61705	6.35027	8.00237	11.9689	6.30757			7.14967	6.75937	5.01366	6.30757
				0	0	--	Daucus_carota_newGene_1587	0.160147	0.29488	0.257253	0.369098	0.120508			0	0.223872	0.137652	0.120508
				0	0	--	Daucus_carota_newGene_1588	1.52922	1.7499	2.3041	3.26964	3.37706			3.12607	3.4155	3.5896	3.37706
				0	0	--	Daucus_carota_newGene_1589	102.928	162.213	164.472	168.269	151.28			143.284	146.474	164.082	151.28
				0	0	--	Daucus_carota_newGene_1590	1.11504	1.47697	1.77244	1.52598	1.67911			1.97008	1.26005	1.80721	1.67911
				0	0	--	Daucus_carota_newGene_1591	28.79	30.1936	28.5865	27.8946	28.0576			27.0545	26.9056	30.2127	28.0576
				0	0	--	Daucus_carota_newGene_1592	58.5604	63.5283	69.466	70.5881	67.7083			67.7959	62.7458	72.5833	67.7083
				0	0	--	Daucus_carota_newGene_1593	1.72105	2.72771	2.04462	2.35309	1.8877			1.86878	2.03638	1.75794	1.8877
				0	0	--	Daucus_carota_newGene_1594	1.33576	3.30531	2.41061	2.53289	2.23919			2.13596	3.00502	1.57658	2.23919
				0	0	--	Daucus_carota_newGene_1597	7.08566	7.50407	5.86015	6.4215	5.38498			4.7872	5.62096	5.74679	5.38498
				0	0	--	Daucus_carota_newGene_1598	1.58412	3.13573	1.0077	1.35866	1.33846			0.653604	1.92943	1.43235	1.33846
				0	0	--	Daucus_carota_newGene_16	1.18237	1.87662	1.33942	0.516964	0.59164			0.400203	0.011036	1.36368	0.59164
				0	0	--	Daucus_carota_newGene_1602	3.48599	2.31343	2.19699	1.4923	2.66543			2.51114	2.35692	3.12824	2.66543
				0	0	--	Daucus_carota_newGene_1603	3.11645	1.24761	1.37266	1.53515	1.77788			1.4558	1.76481	2.11304	1.77788
				0	0	--	Daucus_carota_newGene_1604	0.443304	0.35547	0.170878	0.0500317	0.0372313			0	0	0.111694	0.0372313
				0	0	--	Daucus_carota_newGene_1605	0.243528	0.643949	1.01102	1.82981	3.57189			3.79269	2.80524	4.11773	3.57189
				0	0	--	Daucus_carota_newGene_1608	6.49072	8.4917	6.89919	7.77868	6.30276			7.15419	5.22156	6.53252	6.30276
				0	0	--	Daucus_carota_newGene_1609	0.785457	0.989605	0.92386	1.1178	0.738563			0.523345	0.769787	0.922557	0.738563
				0	0	--	Daucus_carota_newGene_161	0.660221	1.50065	2.23514	3.53302	5.96015			7.80268	4.7081	5.36966	5.96015
				0	0	--	Daucus_carota_newGene_1611	2.81919	3.79357	2.75559	2.46655	2.07977			2.24751	2.19392	1.79787	2.07977
				0	0	--	Daucus_carota_newGene_1612	14.1341	30.1873	15.8249	26.0445	14.126			5.73055	13.7246	22.9228	14.126
				0	0	--	Daucus_carota_newGene_1613	3.02746	4.35406	4.44817	3.66159	3.8059			2.93522	4.78803	3.69444	3.8059
				0	0	--	Daucus_carota_newGene_1614	2.43225	2.57403	2.08762	2.18823	1.03493			1.09567	1.16816	0.840971	1.03493
				0	0	--	Daucus_carota_newGene_1616	0.423506	0.489129	0.218374	0.410162	0.307723			0.196198	0	0.726971	0.307723
				0	0	--	Daucus_carota_newGene_162	0.176431	0.0752283	0.224424	0.129871	0.417747			0	1.10622	0.14702	0.417747
				0	0	--	Daucus_carota_newGene_1621	6.44995	0.881957	0.373999	0.205649	0.208368			0.323345	0.185435	0.116325	0.208368
				0	0	--	Daucus_carota_newGene_1622	0.400338	0.474212	0.572444	0.359042	0.455197			0.299805	0.616905	0.448882	0.455197
				0	0	--	Daucus_carota_newGene_1623	2.69372	3.36453	3.88731	4.28722	3.24359			2.59089	3.70754	3.43232	3.24359
				0	0	--	Daucus_carota_newGene_1625	0.815995	1.30883	0.869366	1.3506	1.08356			0.869869	1.36321	1.01761	1.08356
				0	0	--	Daucus_carota_newGene_1627	0.098674	0.043229	0.112226	0.105732	0.118152			0.041531	0.125315	0.187609	0.118152
				0	0	--	Daucus_carota_newGene_1628	2.18079	2.33678	1.72854	1.58199	1.6718			1.50302	1.63134	1.88104	1.6718
				0	0	--	Daucus_carota_newGene_163	0.023863	0.0146167	0.149027	0.0890883	0.0806797			0.121627	0.120412	0	0.0806797
				0	0	--	Daucus_carota_newGene_1630	0.322559	0.0875173	0.122167	0.125236	0.027142			0	0.081426	0	0.027142
				0	0	--	Daucus_carota_newGene_1631	2.3609	1.8311	1.97038	1.47489	1.39007			1.48809	1.45889	1.22321	1.39007
				0	0	--	Daucus_carota_newGene_1632	2.04091	1.69172	1.50934	1.32897	1.23842			1.25595	1.32303	1.13628	1.23842
				0	0	--	Daucus_carota_newGene_1633	16.1011	13.1935	13.709	12.0347	7.9006			7.54073	8.00915	8.15193	7.9006
				0	0	--	Daucus_carota_newGene_1634	44.1266	49.7028	63.5461	79.2956	55.7371			56.7548	51.3479	59.1087	55.7371
				0	0	--	Daucus_carota_newGene_1635	0.507662	0.16104	0.207781	0.0740323	0.0313927			0.094178	0	0	0.0313927
				0	0	--	Daucus_carota_newGene_1638	0.832292	0.921477	1.925	0.66024	0.951603			1.36302	0.834571	0.657219	0.951603
				0	0	--	Daucus_carota_newGene_164	6.18386	4.52213	2.33837	5.71082	3.14062			1.18308	6.49239	1.74638	3.14062
				0	0	--	Daucus_carota_newGene_1640	0.0383943	0.189595	0.229638	0.024732	0.195348			0.30937	0.276674	0	0.195348
				0	0	--	Daucus_carota_newGene_1643	0.76324	0.463586	0.48077	0.606864	0.442443			0.42338	0.377104	0.526844	0.442443
				0	0	--	Daucus_carota_newGene_1646	0.583804	0.748638	0.408737	0.70007	0.382202			0.32143	0.309795	0.51538	0.382202
				0	0	--	Daucus_carota_newGene_1647	0.114675	0	0.0499517	0.148604	0			0	0	0	0
				0	0	--	Daucus_carota_newGene_1649	5.28071	7.22562	5.35967	6.47606	5.1828			5.21252	4.83573	5.50016	5.1828
				0	0	--	Daucus_carota_newGene_165	0.572666	0.775621	0.958963	1.05517	0.990576			0.633159	0.921534	1.41704	0.990576
				0	0	--	Daucus_carota_newGene_1651	2.32667	1.59604	1.49672	1.07595	0.334875			0.51945	0.12746	0.357716	0.334875
				0	0	--	Daucus_carota_newGene_1652	0.312141	0.382854	0.619277	0.406205	0.384569			0.278282	0.298062	0.577363	0.384569
				0	0	--	Daucus_carota_newGene_1653	4.60303	5.35085	4.22306	4.7947	3.8435			4.03025	2.69555	4.80469	3.8435
				0	0	--	Daucus_carota_newGene_1654	5.99403	6.29905	6.30115	5.95033	4.9083			3.96528	5.65324	5.10639	4.9083
				0	0	--	Daucus_carota_newGene_1655	1.49412	3.0859	0.934218	1.87034	1.80914			0.440368	0.975885	4.01118	1.80914
				0	0	--	Daucus_carota_newGene_1656	0.161832	0.164469	0.046749	0.0347137	0			0	0	0	0
				0	0	--	Daucus_carota_newGene_1658	1.03837	0.52025	0.0455313	0.0325153	0.0653233			0	0	0.19597	0.0653233
				0	0	--	Daucus_carota_newGene_166	0.825015	0.101772	0.017355	0	0.0295223			0.088567	0	0	0.0295223
				0	0	--	Daucus_carota_newGene_1661	190.705	207.964	230.096	229.965	217.008			207.776	197.611	245.637	217.008
				0	0	--	Daucus_carota_newGene_1662	48.2595	42.2322	46.2213	48.6448	55.2876			58.3465	55.9704	51.546	55.2876
				0	0	--	Daucus_carota_newGene_1663	4.27709	4.38891	4.16653	4.09116	3.45501			2.78999	4.05286	3.52219	3.45501
				0	0	--	Daucus_carota_newGene_1664	0.685685	1.02236	0.830531	0.646503	0.652773			0.934101	0.525207	0.499011	0.652773
				0	0	--	Daucus_carota_newGene_1665	0.090123	0.0983707	0	0	0			0	0	0	0
				0	0	--	Daucus_carota_newGene_1666	1.0382	1.41082	0.924253	0.340048	0.251762			0	0.603975	0.151312	0.251762
				0	0	--	Daucus_carota_newGene_1668	0	0	0.155186	0	0			0	0	0	0
				0	0	--	Daucus_carota_newGene_1669	12.1461	11.3694	13.6182	15.3834	14.9761			14.1282	15.6353	15.1648	14.9761
				0	0	--	Daucus_carota_newGene_1670	26.1612	23.1861	23.595	21.3112	24.8479			26.958	22.1082	25.4774	24.8479
				0	0	--	Daucus_carota_newGene_1671	27.4685	31.0217	28.8837	29.2172	30.1133			29.1174	29.3788	31.8437	30.1133
				0	0	--	Daucus_carota_newGene_1672	2.19004	3.52935	5.57995	4.98873	7.09898			7.76756	6.18056	7.34883	7.09898
				0	0	--	Daucus_carota_newGene_1673	0.103565	0.234871	0.131691	0.355522	0.339089			0.543421	0.302164	0.171682	0.339089
				0	0	--	Daucus_carota_newGene_1674	0.619082	0.668461	0.363075	1.84266	0.880938			0.946419	1.36247	0.333929	0.880938
				0	0	--	Daucus_carota_newGene_1675	0.0328197	0.13315	0	0	0			0	0	0	0
				0	0	--	Daucus_carota_newGene_1676	0.173437	1.02922	0.623212	1.0149	0.820981			1.06586	0.812762	0.584324	0.820981
				0	0	--	Daucus_carota_newGene_1679	0	0.052309	0	0	0			0	0	0	0
				0	0	--	Daucus_carota_newGene_1680	0.18542	0.100623	0	0	0.203939			0	0	0.611816	0.203939
				0	0	--	Daucus_carota_newGene_1681	0.39689	0.500897	0.616525	0.406181	0.415458			0.230003	0.44476	0.571612	0.415458
				0	0	--	Daucus_carota_newGene_1682	18.4712	16.5152	15.4747	16.4806	15.2685			15.4804	14.9061	15.419	15.2685
				0	0	--	Daucus_carota_newGene_1683	0.795643	1.7308	1.26763	0.349299	2.04037			3.50661	2.61451	0	2.04037
				0	0	--	Daucus_carota_newGene_1684	6.36731	6.90176	7.21736	5.13191	6.18712			4.78299	6.27967	7.49869	6.18712
				0	0	--	Daucus_carota_newGene_1685	1.82728	2.27779	1.34452	1.31427	1.40102			0.8483	1.77408	1.58067	1.40102
				0	0	--	Daucus_carota_newGene_1686	5.67949	1.36936	1.16663	0.718426	0.290256			0.362152	0.338515	0.170101	0.290256
				0	0	--	Daucus_carota_newGene_1687	2.80534	2.22503	1.58636	1.66589	1.60119			1.51229	1.43896	1.85231	1.60119
				0	0	--	Daucus_carota_newGene_1688	6.18275	7.08544	7.47122	6.67317	6.64136			7.37738	6.93762	5.60908	6.64136
				0	0	--	Daucus_carota_newGene_1689	0.750324	0.879296	0.402623	0.629351	0.366391			0.318369	0.508347	0.272458	0.366391
				0	0	--	Daucus_carota_newGene_169	0.922528	10.7514	0.899843	0.098854	0.312174			0.419276	0.041322	0.475923	0.312174
				0	0	--	Daucus_carota_newGene_1690	0.213544	0.338378	0.300729	0.174481	0.315572			0.262909	0.242574	0.441232	0.315572
				0	0	--	Daucus_carota_newGene_1691	0.185699	0	0.06207	0.0306507	0.0295687			0	0.088706	0	0.0295687
				0	0	--	Daucus_carota_newGene_1694	1.79638	1.44728	1.47992	1.67546	3.15715			2.48748	4.2035	2.78046	3.15715
				0	0	--	Daucus_carota_newGene_170	103.574	71.7415	73.9318	47.1429	60.1141			55.8467	63.5342	60.9614	60.1141
				0	0	--	Daucus_carota_newGene_1702	0.243516	0	0.05812	0.0345487	0			0	0	0	0
				0	0	--	Daucus_carota_newGene_1704	4.32615	2.63884	4.05557	6.00147	4.82146			3.35772	2.63231	8.47433	4.82146
				0	0	--	Daucus_carota_newGene_1705	17.3624	14.8316	4.55812	1.33338	2.52121			1.12044	3.00108	3.44211	2.52121
				0	0	--	Daucus_carota_newGene_1706	0.0237087	0.142855	0.325823	0.325618	0			0	0	0	0
				0	0	--	Daucus_carota_newGene_1707	1.78429	2.64651	2.09415	2.55567	1.65959			1.23998	1.82779	1.91102	1.65959
				0	0	--	Daucus_carota_newGene_1708	1.09819	1.32375	1.44071	1.26151	1.01754			1.09659	1.19548	0.760545	1.01754
				0	0	--	Daucus_carota_newGene_1710	0.216812	0.478607	0	0.475648	0			0	0	0	0
				0	0	--	Daucus_carota_newGene_1711	0.0721123	0	0.064817	0	0.206202			0	0	0.618606	0.206202
				0	0	--	Daucus_carota_newGene_1713	0.822496	0	1.51758	3.77908	2.00565			6.01694	0	0	2.00565
				0	0	--	Daucus_carota_newGene_1716	6.1446	8.13393	4.52804	4.81045	5.10391			5.53422	5.20139	4.57611	5.10391
				0	0	--	Daucus_carota_newGene_1717	0.300929	0.254153	0.010146	0.351431	0.091876			0.258749	0	0.016879	0.091876
				0	0	--	Daucus_carota_newGene_1718	0	0.007841	0	1.30089	0.0107597			0	0	0.032279	0.0107597
				0	0	--	Daucus_carota_newGene_1719	1.18596	1.32491	1.18238	1.30691	1.55371			1.65254	1.31473	1.69387	1.55371
				0	0	--	Daucus_carota_newGene_1720	0.780191	0.701725	1.39008	1.88192	1.18916			1.31883	0.733415	1.51525	1.18916
				0	0	--	Daucus_carota_newGene_1723	0.127573	0.114756	0.463825	0.418571	0.140587			0.21351	0.20825	0	0.140587
				0	0	--	Daucus_carota_newGene_1725	2.87231	1.75387	1.94047	1.6068	0.641299			0.434572	0.188483	1.30084	0.641299
				0	0	--	Daucus_carota_newGene_1727	2.27577	2.74427	2.93296	1.93514	1.78371			1.99591	1.47407	1.88114	1.78371
				0	0	--	Daucus_carota_newGene_1728	4.41279	3.67951	4.27198	4.41264	3.88957			4.37531	4.27794	3.01547	3.88957
				0	0	--	Daucus_carota_newGene_1729	0.0164793	0.120693	0	0	0			0	0	0	0
				0	0	--	Daucus_carota_newGene_173	6.99724	8.81252	19.9779	16.7219	13.7135			16.8664	17.5538	6.72017	13.7135
				0	0	--	Daucus_carota_newGene_1730	0	0.207642	0	0	0			0	0	0	0
				0	0	--	Daucus_carota_newGene_1731	0.360543	0.402675	0.537258	0.526792	0.266177			0.284779	0.228736	0.285015	0.266177
				0	0	--	Daucus_carota_newGene_1733	1.98267	2.75401	3.14649	3.28886	2.78136			3.18982	2.77531	2.37894	2.78136
				0	0	--	Daucus_carota_newGene_1736	0.04277	0.159617	0.39421	0.210803	0.411605			0.955864	0	0.27895	0.411605
				0	0	--	Daucus_carota_newGene_1737	8.05742	9.35204	10.3496	11.973	11.7919			11.5137	11.6033	12.2586	11.7919
				0	0	--	Daucus_carota_newGene_1738	1.08556	1.88748	1.93278	0	0			0	0	0	0
				0	0	--	Daucus_carota_newGene_174	58.2579	81.952	84.4111	71.455	51.2347			58.339	46.9416	48.4234	51.2347
				0	0	--	Daucus_carota_newGene_1741	0.399488	0.142996	0.075922	0.305595	0.0608103			0.07766	0.104771	0	0.0608103
				0	0	--	Daucus_carota_newGene_1742	0.172281	0.329517	0.084617	0.236945	0.102658			0.105483	0.202491	0	0.102658
				0	0	--	Daucus_carota_newGene_1746	0.433712	0.235807	0.102526	0.160655	0.191711			0	0.236453	0.338679	0.191711
				0	0	--	Daucus_carota_newGene_1747	0.749571	1.20717	1.74789	1.93075	2.36474			1.75852	2.7121	2.6236	2.36474
				0	0	--	Daucus_carota_newGene_1748	6.85364	9.52487	7.79678	6.19025	6.12858			5.42021	4.0353	8.93025	6.12858
				0	0	--	Daucus_carota_newGene_1749	0	0	0.89986	0.505692	0.654956			0	1.96487	0	0.654956
				0	0	--	Daucus_carota_newGene_175	1.98505	2.58057	6.05894	4.40273	3.59235			3.45415	5.00556	2.31734	3.59235
				0	0	--	Daucus_carota_newGene_1750	3.70961	2.50684	2.45449	1.77626	1.07388			0.692725	0.610494	1.91843	1.07388
				0	0	--	Daucus_carota_newGene_1752	0.781075	0.850173	0.29336	0.498248	0.546397			1.00537	0.070558	0.563265	0.546397
				0	0	--	Daucus_carota_newGene_1753	0.427738	0.206904	0.0729277	0.094387	0			0	0	0	0
				0	0	--	Daucus_carota_newGene_1755	2.63735	2.52121	2.74033	2.56616	2.4979			2.6965	2.50712	2.29008	2.4979
				0	0	--	Daucus_carota_newGene_1756	30.6504	34.7576	33.7558	29.4596	35.5755			34.5838	35.8066	36.336	35.5755
				0	0	--	Daucus_carota_newGene_1758	1.54712	1.79441	1.74975	2.16291	1.69002			0	1.36837	3.7017	1.69002
				0	0	--	Daucus_carota_newGene_1759	0.855189	0.958928	0.792707	0.70314	0.624032			0.567724	0.806627	0.497746	0.624032
				0	0	--	Daucus_carota_newGene_176	0.138614	0	0	0	0.0578783			0	0.173635	0	0.0578783
				0	0	--	Daucus_carota_newGene_1760	0.126704	0	0	0.0258023	0			0	0	0	0
				0	0	--	Daucus_carota_newGene_1762	5.185	5.46475	4.98429	4.56763	4.08981			3.53588	4.76609	3.96747	4.08981
				0	0	--	Daucus_carota_newGene_1763	0.62945	1.03637	1.55899	1.14894	2.7879			3.45672	2.06109	2.84589	2.7879
				0	0	--	Daucus_carota_newGene_1764	0.130973	0.661224	1.22622	0.507973	1.60705			2.46574	1.29433	1.06109	1.60705
				0	0	--	Daucus_carota_newGene_1768	0.03361	0.161697	0.114879	0.0317117	0			0	0	0	0
				0	0	--	Daucus_carota_newGene_1769	0.147088	0.0936697	0.196452	0.13088	0.12002			0.150643	0.209416	0	0.12002
				0	0	--	Daucus_carota_newGene_1770	0	0	0.166646	0	0			0	0	0	0
				0	0	--	Daucus_carota_newGene_1771	1.38032	1.37921	1.74221	0.730702	0.685025			0.569725	0.783192	0.702157	0.685025
				0	0	--	Daucus_carota_newGene_1772	0.0322643	0.343294	0	0	0			0	0	0	0
				0	0	--	Daucus_carota_newGene_1774	3.25288	5.12969	8.49793	4.50025	4.97412			4.04555	0.912359	9.96443	4.97412
				0	0	--	Daucus_carota_newGene_1776	3.79731	2.90658	4.29168	2.68807	2.86772			2.19487	3.32382	3.08446	2.86772
				0	0	--	Daucus_carota_newGene_1777	0.490678	0.798951	0.811389	0.737215	0.67549			0.627932	0.210104	1.18843	0.67549
				0	0	--	Daucus_carota_newGene_1780	0.39948	0.199692	0.713681	0.251128	0.111226			0.194594	0	0.139085	0.111226
				0	0	--	Daucus_carota_newGene_1783	0.809257	0.829422	0.859569	0.520813	0.504722			0.569379	0.944788	0	0.504722
				0	0	--	Daucus_carota_newGene_1784	0.528376	0.629743	0.446171	0.944948	0.729806			0.721321	1.18032	0.287775	0.729806
				0	0	--	Daucus_carota_newGene_1789	6.04484	12.6339	9.50222	9.07022	7.04264			4.39853	9.63197	7.09741	7.04264
				0	0	--	Daucus_carota_newGene_179	0.563774	1.16192	0.854475	0.583721	0.404725			0.160346	0.543263	0.510566	0.404725
				0	0	--	Daucus_carota_newGene_1790	1.53146	1.6088	1.18209	0.829805	0.826315			0.603783	1.36863	0.506533	0.826315
				0	0	--	Daucus_carota_newGene_1791	1.26764	0.69327	1.54294	1.12826	0.5866			0.473578	1.28622	0	0.5866
				0	0	--	Daucus_carota_newGene_1793	0.27089	0.338358	0.697037	0.580899	0.437354			0.397101	0.475465	0.439497	0.437354
				0	0	--	Daucus_carota_newGene_1796	0.445892	0.216363	0.156741	0.185048	0.126567			0.234383	0.145318	0	0.126567
				0	0	--	Daucus_carota_newGene_1797	0.218527	0.50904	0	0.632159	0.543145			0	0.841095	0.788341	0.543145
				0	0	--	Daucus_carota_newGene_1798	8.64214	10.6789	11.86	10.6508	9.45021			11.6288	7.78601	8.93585	9.45021
				0	0	--	Daucus_carota_newGene_18	6.16032	7.09729	8.84935	8.91471	9.85566			8.02484	11.0037	10.5384	9.85566
				0	0	--	Daucus_carota_newGene_1801	4.57633	6.05935	5.58706	5.6752	4.67944			3.8406	5.11242	5.08532	4.67944
				0	0	--	Daucus_carota_newGene_1803	0.0116987	0	0	0.302528	0.105041			0	0.315124	0	0.105041
				0	0	--	Daucus_carota_newGene_1806	0	0.1165	0.0102727	0	0			0	0	0	0
				0	0	--	Daucus_carota_newGene_1809	2.52093	1.19691	0.768263	0.0780177	1.07888			0.638471	2.59818	0	1.07888
				0	0	--	Daucus_carota_newGene_1815	9.48236	13.7052	26.4181	51.3606	24.2728			22.7984	19.7615	30.2585	24.2728
				0	0	--	Daucus_carota_newGene_1819	0.300143	0.14326	0.285005	0.0816447	0.0608113			0.071988	0.110446	0	0.0608113
				0	0	--	Daucus_carota_newGene_182	1.81747	1.70557	1.73216	1.51499	2.03324			2.24381	1.69667	2.15923	2.03324
				0	0	--	Daucus_carota_newGene_1820	0.305226	0.098547	0.366109	0.10367	0.144408			0.263175	0.17005	0	0.144408
				0	0	--	Daucus_carota_newGene_1821	0	0	0.0864607	0	0			0	0	0	0
				0	0	--	Daucus_carota_newGene_1822	0.257969	0.298002	0.528442	0.17339	0.210575			0.403354	0.076977	0.151394	0.210575
				0	0	--	Daucus_carota_newGene_1824	0.658025	2.43609	1.97487	1.62938	1.81095			1.43653	2.56284	1.43347	1.81095
				0	0	--	Daucus_carota_newGene_1826	1.67338	0.0988913	0.033029	0.0439453	0.0139013			0.041704	0	0	0.0139013
				0	0	--	Daucus_carota_newGene_1827	0.312598	0	0.137206	0.021095	0			0	0	0	0
				0	0	--	Daucus_carota_newGene_1831	0.927602	0.682962	0.579601	0.0559627	0.827305			0.148213	2.3337	0	0.827305
				0	0	--	Daucus_carota_newGene_1832	10.5426	12.0643	10.5916	12.7617	6.25739			7.11457	6.90159	4.756	6.25739
				0	0	--	Daucus_carota_newGene_1834	236.106	227.49	228.59	181.237	206.507			207.787	225.032	186.702	206.507
				0	0	--	Daucus_carota_newGene_1835	0.302624	0.460197	0.424584	0.37983	0.56036			0.119677	1.02966	0.531748	0.56036
				0	0	--	Daucus_carota_newGene_1837	0.225621	0.308653	0.0420257	0.0876807	0			0	0	0	0
				0	0	--	Daucus_carota_newGene_1838	0	0.145577	0	0	0			0	0	0	0
				0	0	--	Daucus_carota_newGene_1839	4.19438	5.25685	4.84945	5.01022	4.13359			5.05762	2.72749	4.61568	4.13359
				0	0	--	Daucus_carota_newGene_1840	15.9988	13.682	13.7506	13.5973	12.4828			14.9811	11.2386	11.2287	12.4828
				0	0	--	Daucus_carota_newGene_1841	0.220273	0	0	0	0			0	0	0	0
				0	0	--	Daucus_carota_newGene_1843	0.834279	0.674116	0.54086	0.759347	0.595103			0.620668	0.771094	0.393547	0.595103
				0	0	--	Daucus_carota_newGene_1844	11.9016	13.5814	17.2801	17.7523	25.8312			25.3367	24.0554	28.1016	25.8312
				0	0	--	Daucus_carota_newGene_1845	1.24173	1.40499	1.36072	1.25102	1.72279			1.94369	1.49576	1.72892	1.72279
				0	0	--	Daucus_carota_newGene_1846	0.224312	0.243405	0.363937	0.175998	0.292727			0.13866	0.058006	0.681515	0.292727
				0	0	--	Daucus_carota_newGene_1848	4.72034	7.88002	7.41124	5.85635	4.33954			1.6092	4.65673	6.75269	4.33954
				0	0	--	Daucus_carota_newGene_1849	2.75654	1.63805	2.0944	1.96908	2.05496			2.59054	1.68138	1.89297	2.05496
				0	0	--	Daucus_carota_newGene_1850	1.84042	1.23413	1.3402	1.73443	1.56021			1.68691	1.29588	1.69784	1.56021
				0	0	--	Daucus_carota_newGene_1854	6.93444	10.1055	8.31148	9.99786	7.34552			6.88613	7.25668	7.89376	7.34552
				0	0	--	Daucus_carota_newGene_1856	0	0	0.0589143	0.098735	0.150915			0	0.153007	0.299738	0.150915
				0	0	--	Daucus_carota_newGene_1857	1.86972	1.95097	1.68636	1.62553	1.99726			1.50024	2.0961	2.39543	1.99726
				0	0	--	Daucus_carota_newGene_1858	2.26323	4.48704	4.69942	4.80908	2.5776			2.15792	4.30544	1.26944	2.5776
				0	0	--	Daucus_carota_newGene_186	0	0	0	0	0.342843			0	1.02853	0	0.342843
				0	0	--	Daucus_carota_newGene_1860	0	0	0	0.113899	0			0	0	0	0
				0	0	--	Daucus_carota_newGene_1861	0.0465987	0.165094	0.0919207	0.029625	0			0	0	0	0
				0	0	--	Daucus_carota_newGene_1863	18.8951	23.7634	22.2525	20.1141	22.6614			19.5312	22.8372	25.6158	22.6614
				0	0	--	Daucus_carota_newGene_1864	42.3279	42.1017	44.775	40.5369	38.9803			38.9311	37.5965	40.4132	38.9803
				0	0	--	Daucus_carota_newGene_1865	0.0526307	0.198022	0.27382	0.594237	0			0	0	0	0
				0	0	--	Daucus_carota_newGene_1866	0	0.041994	0.18353	0	0.177493			0	0.532478	0	0.177493
				0	0	--	Daucus_carota_newGene_1867	0.18652	0.514134	0.134944	0.0689087	0.0842137			0	0.085128	0.167513	0.0842137
				0	0	--	Daucus_carota_newGene_1869	1.07267	0.606522	0.531971	0.311496	0.1731			0.215213	0.101764	0.202322	0.1731
				0	0	--	Daucus_carota_newGene_187	2.13138	2.9631	2.72595	3.68547	4.39216			3.14285	4.38457	5.64905	4.39216
				0	0	--	Daucus_carota_newGene_1873	0.17211	0.09414	0.197628	0.160203	0			0	0	0	0
				0	0	--	Daucus_carota_newGene_1878	0.244969	0.405656	0.294093	0.726548	0.404319			0.741876	0.471082	0	0.404319
				0	0	--	Daucus_carota_newGene_188	0	0	0	0	1.36714			0	4.10143	0	1.36714
				0	0	--	Daucus_carota_newGene_1880	27.5594	24.8705	29.0154	23.8786	23.5312			24.3812	22.9701	23.2423	23.5312
				0	0	--	Daucus_carota_newGene_1882	0.0267417	0.0473323	0.112157	0.066446	0.570294			0.105159	0.417234	1.18849	0.570294
				0	0	--	Daucus_carota_newGene_1886	1.14697	0.56206	0.240652	0.194147	0.298692			0.307706	0.29818	0.290191	0.298692
				0	0	--	Daucus_carota_newGene_1887	0.39773	0.0133447	0	0	0			0	0	0	0
				0	0	--	Daucus_carota_newGene_1888	0.128249	0.437439	0.588987	0.631207	0			0	0	0	0
				0	0	--	Daucus_carota_newGene_1889	6.9946	9.00991	7.12354	7.46311	7.4149			7.59711	6.42199	8.22559	7.4149
				0	0	--	Daucus_carota_newGene_1890	0.392689	0.567868	1.05308	0.0889847	0.37071			0.129609	0.465123	0.517399	0.37071
				0	0	--	Daucus_carota_newGene_1892	1.46607	2.50638	2.59684	3.07338	2.56283			3.65322	2.30892	1.72634	2.56283
				0	0	--	Daucus_carota_newGene_1894	0.652686	0.317554	0	0.198401	0.629229			0	0.304221	1.58347	0.629229
				0	0	--	Daucus_carota_newGene_1895	1.06112	1.02969	0.75922	1.10926	0.468508			0.260884	0.562132	0.582509	0.468508
				0	0	--	Daucus_carota_newGene_1896	0.132135	0.0477027	0.0352803	0.133295	0.176447			0	0.075291	0.454051	0.176447
				0	0	--	Daucus_carota_newGene_1897	0	0.0128013	0.0814187	0.165486	0.120081			0	0.360244	0	0.120081
				0	0	--	Daucus_carota_newGene_1902	0	0.0636413	0.0260297	0.208498	0.0776303			0	0.232891	0	0.0776303
				0	0	--	Daucus_carota_newGene_1904	0	0	0	0.211333	0.139934			0.419801	0	0	0.139934
				0	0	--	Daucus_carota_newGene_1905	0.338337	0.0807847	0.026026	0.0221823	0			0	0	0	0
				0	0	--	Daucus_carota_newGene_1906	30.4939	35.8958	38.6513	44.9012	44.7904			40.1446	44.454	49.7724	44.7904
				0	0	--	Daucus_carota_newGene_1911	0.640901	0.377828	0.58102	0.484917	0.178236			0.09648	0.237058	0.201171	0.178236
				0	0	--	Daucus_carota_newGene_1912	0.0733357	0.0597117	0	0	0.0284743			0	0.085423	0	0.0284743
				0	0	--	Daucus_carota_newGene_1915	0.784299	0.06957	0.148651	0.156791	0.098457			0	0.131483	0.163888	0.098457
				0	0	--	Daucus_carota_newGene_1916	0.0843133	0.254122	2.62059	9.00318	18.9159			13.1367	13.5386	30.0725	18.9159
				0	0	--	Daucus_carota_newGene_1917	0.0177533	0	0.07066	0	0.331203			0	0	0.99361	0.331203
				0	0	--	Daucus_carota_newGene_1918	0.192952	0	0.306717	0	0.195439			0	0	0.586317	0.195439
				0	0	--	Daucus_carota_newGene_192	5.75649	5.41052	4.68596	4.88729	3.89042			5.83932	3.23365	2.59829	3.89042
				0	0	--	Daucus_carota_newGene_1920	2.49061	2.42714	2.79757	2.30244	2.40362			2.28811	2.58053	2.34223	2.40362
				0	0	--	Daucus_carota_newGene_1924	0.281684	0.277726	0.514763	0	0			0	0	0	0
				0	0	--	Daucus_carota_newGene_1925	0.306065	0.378896	0.813234	0.906155	0.83375			0.307505	0.907606	1.28614	0.83375
				0	0	--	Daucus_carota_newGene_1928	0	0.0709737	0.167253	0	0			0	0	0	0
				0	0	--	Daucus_carota_newGene_1929	0	0.890287	0	0.527519	0.0817603			0	0	0.245281	0.0817603
				0	0	--	Daucus_carota_newGene_1930	0.047336	0.585444	0.098733	0.176157	0.0305013			0	0.091504	0	0.0305013
				0	0	--	Daucus_carota_newGene_1931	0.269516	0.402721	0.46627	0.300653	0.373517			0.316673	0.530078	0.273799	0.373517
				0	0	--	Daucus_carota_newGene_1932	0.188334	0.0163657	0	0.129788	0.251226			0.194513	0	0.559165	0.251226
				0	0	--	Daucus_carota_newGene_1933	0	0	0	0.183565	0.196071			0.242816	0	0.345397	0.196071
				0	0	--	Daucus_carota_newGene_1936	0.314265	0.081481	0.163395	0.146078	0.102564			0	0.111217	0.196475	0.102564
				0	0	--	Daucus_carota_newGene_1937	0.574396	0.488474	0.863154	0.619847	0.75412			0.94	1.21817	0.104192	0.75412
				0	0	--	Daucus_carota_newGene_1938	6.37682	6.52802	6.71478	6.0703	6.05572			6.43925	6.49522	5.23268	6.05572
				0	0	--	Daucus_carota_newGene_1939	0.114881	0	0	0	0			0	0	0	0
				0	0	--	Daucus_carota_newGene_1940	0	0.168645	0	0	0			0	0	0	0
				0	0	--	Daucus_carota_newGene_1941	0	0.344155	0.035276	0.0821067	0.0710473			0.171798	0	0.041344	0.0710473
				0	0	--	Daucus_carota_newGene_1942	0	0.13802	0	0	0			0	0	0	0
				0	0	--	Daucus_carota_newGene_1943	34.2009	28.3398	27.4699	23.6264	25.2756			24.6322	25.5268	25.668	25.2756
				0	0	--	Daucus_carota_newGene_1944	0.07844	0.10487	0.0838633	0.0248343	0.129582			0	0.166119	0.222626	0.129582
				0	0	--	Daucus_carota_newGene_1945	10.5067	19.4276	23.3491	31.1195	26.0154			26.5764	24.2054	27.2643	26.0154
				0	0	--	Daucus_carota_newGene_1948	4.06093	4.34576	3.56926	3.75813	3.40568			3.2668	3.17997	3.77027	3.40568
				0	0	--	Daucus_carota_newGene_1950	0	0.537072	0	0	0			0	0	0	0
				0	0	--	Daucus_carota_newGene_1951	1.1389	0.717216	1.07841	1.06851	0.879246			0.952268	0.774224	0.911247	0.879246
				0	0	--	Daucus_carota_newGene_1953	1.74399	2.63317	2.34446	2.75819	2.39048			2.6024	2.18449	2.38454	2.39048
				0	0	--	Daucus_carota_newGene_1954	1.16868	2.07119	1.35483	1.83623	1.41872			1.18891	2.01245	1.05481	1.41872
				0	0	--	Daucus_carota_newGene_1957	3.72885	2.6317	3.47759	2.65845	3.38891			2.66727	4.36872	3.13073	3.38891
				0	0	--	Daucus_carota_newGene_1958	20.1437	16.7518	16.1004	17.5758	15.0497			13.6847	16.0267	15.4377	15.0497
				0	0	--	Daucus_carota_newGene_1959	0.134243	0.120963	0.173537	0.0246533	0.146112			0	0.083824	0.354512	0.146112
				0	0	--	Daucus_carota_newGene_196	23.193	9.90912	9.15941	8.79112	5.57278			5.33477	7.6186	3.76497	5.57278
				0	0	--	Daucus_carota_newGene_1960	1.26215	1.20733	1.1785	1.13955	0.885506			0.729042	0.842622	1.08485	0.885506
				0	0	--	Daucus_carota_newGene_1961	5.82315	8.74035	13.464	14.3102	24.4589			25.2137	21.449	26.714	24.4589
				0	0	--	Daucus_carota_newGene_1962	2.67497	2.37698	3.25648	2.96403	2.7441			2.85896	2.88648	2.48687	2.7441
				0	0	--	Daucus_carota_newGene_1963	0	0	0	0.154964	0			0	0	0	0
				0	0	--	Daucus_carota_newGene_1964	1.52523	0.852123	0.741843	0.883727	0.599683			0.517367	0.770431	0.511251	0.599683
				0	0	--	Daucus_carota_newGene_1965	3.90222	5.11415	5.44997	5.82947	4.43568			4.64739	4.71255	3.9471	4.43568
				0	0	--	Daucus_carota_newGene_1968	0.4735	0.094636	0.125042	0.130056	0.114331			0.216027	0.126966	0	0.114331
				0	0	--	Daucus_carota_newGene_1972	0.249573	0.421911	0.098507	0.657703	0.58325			0.397195	1.24612	0.106432	0.58325
				0	0	--	Daucus_carota_newGene_1973	0	0.107218	0.144243	0.198443	0.071217			0	0.075838	0.137813	0.071217
				0	0	--	Daucus_carota_newGene_1975	0	0.593137	0	0.960034	0			0	0	0	0
				0	0	--	Daucus_carota_newGene_1976	0.996274	0.3801	0.847258	0.504124	0.26844			0.457254	0.348067	0	0.26844
				0	0	--	Daucus_carota_newGene_1978	3.16962	2.63033	2.90402	3.07177	2.95343			1.84267	4.53207	2.48554	2.95343
				0	0	--	Daucus_carota_newGene_198	0.49631	0.217673	0.175574	0	0			0	0	0	0
				0	0	--	Daucus_carota_newGene_1982	1.48721	2.63228	1.93496	1.88372	3.61627			2.4343	4.48098	3.93352	3.61627
				0	0	--	Daucus_carota_newGene_1987	0	0	0	0	0.09249			0	0	0.27747	0.09249
				0	0	--	Daucus_carota_newGene_1988	0.242919	0.458862	0.280004	0.437015	0.161643			0.02516	0	0.459769	0.161643
				0	0	--	Daucus_carota_newGene_1990	0.126893	0.0537057	0.0273453	0	0			0	0	0	0
				0	0	--	Daucus_carota_newGene_1993	1.89411	2.05393	2.24123	1.07885	3.04469			1.99976	5.35483	1.7795	3.04469
				0	0	--	Daucus_carota_newGene_1995	0.546091	1.72746	1.51579	3.24823	2.05596			3.56149	1.99976	0.606623	2.05596
				0	0	--	Daucus_carota_newGene_1999	0.031235	0.116576	0	0.0253127	0.014632			0.043896	0	0	0.014632
				0	0	--	Daucus_carota_newGene_2	0.470103	1.06681	0.154974	0.340687	0.184766			0	0.304731	0.249568	0.184766
				0	0	--	Daucus_carota_newGene_200	0.59303	0.600582	0.859543	0.208595	0.332837			0.306425	0.176971	0.515115	0.332837
				0	0	--	Daucus_carota_newGene_2001	0.0855647	0.043057	0	0	0			0	0	0	0
				0	0	--	Daucus_carota_newGene_2003	1.04108	0	1.12355	0	2.461			4.32888	3.05412	0	2.461
				0	0	--	Daucus_carota_newGene_2005	0.317405	0.407111	0.330088	0.531326	0.525861			0.727291	0	0.850291	0.525861
				0	0	--	Daucus_carota_newGene_2006	0	0.0971553	0.0182237	0	0			0	0	0	0
				0	0	--	Daucus_carota_newGene_201	0	0	0	0	0.206486			0	0.619459	0	0.206486
				0	0	--	Daucus_carota_newGene_2011	0.657857	0	0	0.263913	0.087512			0	0.262536	0	0.087512
				0	0	--	Daucus_carota_newGene_2012	1.12734	1.25356	1.34951	0.394522	1.00526			1.75965	0.54602	0.710116	1.00526
				0	0	--	Daucus_carota_newGene_2013	0.147656	0.965557	0.797236	0	0.591706			0.883583	0	0.891535	0.591706
				0	0	--	Daucus_carota_newGene_2014	0.3152	0.276862	0.0528567	0.0423143	0.0638167			0	0.19145	0	0.0638167
				0	0	--	Daucus_carota_newGene_2015	5.15032	5.65464	5.13948	5.17953	5.06304			4.91698	5.41847	4.85366	5.06304
				0	0	--	Daucus_carota_newGene_2016	0	0	0	0	0.0664253			0.199276	0	0	0.0664253
				0	0	--	Daucus_carota_newGene_2017	0	0.091863	0	0	0			0	0	0	0
				0	0	--	Daucus_carota_newGene_2021	4.40078	6.18369	7.04325	7.25734	7.96061			6.55562	7.15555	10.1706	7.96061
				0	0	--	Daucus_carota_newGene_2023	0.22244	0.39777	0.331483	0.482008	2.32534			0	0	6.97601	2.32534
				0	0	--	Daucus_carota_newGene_2024	0	0.0887313	0	0	0			0	0	0	0
				0	0	--	Daucus_carota_newGene_2025	1.13076	1.41129	0	1.20972	0			0	0	0	0
				0	0	--	Daucus_carota_newGene_2027	0	0	0	0.196381	0			0	0	0	0
				0	0	--	Daucus_carota_newGene_2029	0.385425	0.0655553	0.050423	0.104475	0			0	0	0	0
				0	0	--	Daucus_carota_newGene_203	1.97648	1.86341	1.50301	2.23312	1.21994			1.73621	1.16846	0.755164	1.21994
				0	0	--	Daucus_carota_newGene_2031	0.334577	0.27556	0.07073	0.134126	0.275509			0.710491	0	0.116035	0.275509
				0	0	--	Daucus_carota_newGene_2033	0.963864	0.979792	0.864599	1.36194	0.931719			1.10662	1.0836	0.604945	0.931719
				0	0	--	Daucus_carota_newGene_2034	1.16922	0.996099	0.628865	0.801197	0.674563			0.542005	0.704631	0.777054	0.674563
				0	0	--	Daucus_carota_newGene_2038	30.8331	27.8592	25.1747	17.6177	11.3117			9.88301	14.0353	10.0167	11.3117
				0	0	--	Daucus_carota_newGene_204	0.262294	0.363425	0.164628	0.191769	0.282178			0.592344	0	0.254189	0.282178
				0	0	--	Daucus_carota_newGene_2040	0.229215	0.0497023	0.127708	0	0			0	0	0	0
				0	0	--	Daucus_carota_newGene_2044	0.650321	3.09579	0	0	0			0	0	0	0
				0	0	--	Daucus_carota_newGene_2046	1.10413	0.153906	0	0.0552863	0			0	0	0	0
				0	0	--	Daucus_carota_newGene_2047	2.46887	2.30179	3.47452	2.13816	2.48445			2.12064	3.38786	1.94486	2.48445
				0	0	--	Daucus_carota_newGene_2048	0	0	0.0979237	0	0			0	0	0	0
				0	0	--	Daucus_carota_newGene_2049	0.321527	0.492376	0.30082	0.252228	0.346499			0.392034	0.365859	0.281604	0.346499
				0	0	--	Daucus_carota_newGene_2050	0.701566	0.569472	0.536232	0.487315	0.615783			0.706797	0.671279	0.469274	0.615783
				0	0	--	Daucus_carota_newGene_2052	40.6415	50.9238	20.8244	13.0921	10.3497			8.10748	13.8577	9.08375	10.3497
				0	0	--	Daucus_carota_newGene_2053	56.5589	54.282	57.0061	50.8437	63.6729			63.3736	58.7256	68.9195	63.6729
				0	0	--	Daucus_carota_newGene_2055	7.71587	15.0207	10.0225	7.39543	5.16182			4.96446	4.86126	5.65973	5.16182
				0	0	--	Daucus_carota_newGene_2058	28.86	22.6224	25.982	23.9146	18.491			19.3948	18.3041	17.7742	18.491
				0	0	--	Daucus_carota_newGene_2059	1.13133	1.53851	1.80566	1.48985	1.01921			0.933047	1.02396	1.10063	1.01921
				0	0	--	Daucus_carota_newGene_2060	0.034505	0.095276	0.021147	0.0286083	0			0	0	0	0
				0	0	--	Daucus_carota_newGene_2064	0.0700483	0	0	0.0630943	0			0	0	0	0
				0	0	--	Daucus_carota_newGene_2068	0.421385	0.497	0.541896	0.283404	0.449791			0.59783	0.585404	0.16614	0.449791
				0	0	--	Daucus_carota_newGene_2071	0.0741467	0	0	0	0.0320617			0	0	0.096185	0.0320617
				0	0	--	Daucus_carota_newGene_2072	0	0.0774577	0	0	0			0	0	0	0
				0	0	--	Daucus_carota_newGene_2074	6.66397	7.37138	8.01601	7.33262	6.28503			5.44935	7.1001	6.30563	6.28503
				0	0	--	Daucus_carota_newGene_2075	0.261662	0.307393	1.05455	0	0			0	0	0	0
				0	0	--	Daucus_carota_newGene_2076	2.20286	2.24978	2.36426	2.08981	1.89144			1.48466	1.67388	2.51579	1.89144
				0	0	--	Daucus_carota_newGene_2078	9.33318	7.49455	7.93538	7.78735	6.15487			5.73331	4.68766	8.04364	6.15487
				0	0	--	Daucus_carota_newGene_2079	2.66689	3.87449	2.55107	2.34556	3.13177			3.13766	3.2615	2.99615	3.13177
				0	0	--	Daucus_carota_newGene_208	2.72214	1.31375	2.99086	0.733898	0.842384			0.350918	1.66344	0.512793	0.842384
				0	0	--	Daucus_carota_newGene_2080	7.67241	5.46621	4.59458	3.29515	3.59267			3.32455	3.98534	3.46811	3.59267
				0	0	--	Daucus_carota_newGene_2083	4.01756	5.18355	4.04783	5.11448	4.67343			4.15122	5.24661	4.62248	4.67343
				0	0	--	Daucus_carota_newGene_2085	0.0201007	0.16756	0.237249	0.151817	0.114416			0	0	0.343248	0.114416
				0	0	--	Daucus_carota_newGene_2087	0.095489	0.122711	0.222354	0.30855	0.323514			0.329286	0.237437	0.403818	0.323514
				0	0	--	Daucus_carota_newGene_2088	9.63462	9.16029	7.69203	7.51568	6.511			7.58415	5.34389	6.60495	6.511
				0	0	--	Daucus_carota_newGene_2090	0.0117747	0.06952	0	0.601735	0.321233			0	0.055666	0.908034	0.321233
				0	0	--	Daucus_carota_newGene_2091	1.30421	2.59057	2.2592	2.31053	3.0987			3.93678	3.10998	2.24934	3.0987
				0	0	--	Daucus_carota_newGene_2092	5.53633	7.04936	4.70683	3.26723	1.99223			3.20675	0.909116	1.86083	1.99223
				0	0	--	Daucus_carota_newGene_2093	4.69744	5.05952	6.62845	7.0984	4.46849			4.87715	4.62055	3.90776	4.46849
				0	0	--	Daucus_carota_newGene_2094	0.384358	0.301533	0	0.276649	0.090139			0	0.270417	0	0.090139
				0	0	--	Daucus_carota_newGene_2098	5.85011	5.82362	5.4365	5.52699	4.73766			4.88609	4.31809	5.0088	4.73766
				0	0	--	Daucus_carota_newGene_2099	1.57289	1.02872	0.608106	0.348961	0.452495			0.597763	0.759721	0	0.452495
				0	0	--	Daucus_carota_newGene_210	0.20038	0.440957	2.61791	0.530585	1.44538			0.764616	0	3.57151	1.44538
				0	0	--	Daucus_carota_newGene_2100	3.6621	3.58458	3.58391	3.96578	4.1915			3.87503	3.81939	4.88009	4.1915
				0	0	--	Daucus_carota_newGene_2101	5.50055	5.57236	6.80591	4.51661	5.06813			3.73809	5.3529	6.1134	5.06813
				0	0	--	Daucus_carota_newGene_2105	0	0	0.11931	0.0240727	0			0	0	0	0
				0	0	--	Daucus_carota_newGene_2107	15.1128	15.1306	17.7909	18.4102	17.7082			17.083	17.2019	18.8396	17.7082
				0	0	--	Daucus_carota_newGene_2108	0.248413	0.176951	0	0.106258	0			0	0	0	0
				0	0	--	Daucus_carota_newGene_2111	3.86948	3.88808	3.50217	2.58291	2.67363			3.00113	2.25187	2.76789	2.67363
				0	0	--	Daucus_carota_newGene_2112	6.87765	10.4019	15.6959	15.5431	13.2189			10.5267	12.6744	16.4555	13.2189
				0	0	--	Daucus_carota_newGene_2113	0	0.083202	0.0507163	0.162474	0.071002			0	0.104528	0.108478	0.071002
				0	0	--	Daucus_carota_newGene_2114	0.148043	0.0132693	0.008809	0	0.00789533			0	0.023686	0	0.00789533
				0	0	--	Daucus_carota_newGene_2115	17.9946	8.25513	5.73896	3.04998	1.80864			2.68447	1.43286	1.30858	1.80864
				0	0	--	Daucus_carota_newGene_2116	0	0.0998763	0	0	0			0	0	0	0
				0	0	--	Daucus_carota_newGene_2117	1.30136	1.83294	2.29965	2.26428	2.81965			3.74576	2.58537	2.12781	2.81965
				0	0	--	Daucus_carota_newGene_2118	0	0.109484	0.045187	0	0			0	0	0	0
				0	0	--	Daucus_carota_newGene_2120	0.244172	0	0.167578	0.116618	0.225737			0.195923	0.481288	0	0.225737
				0	0	--	Daucus_carota_newGene_2121	0.469177	0.543712	0.365092	0.26019	0.231408			0.158991	0.210908	0.324324	0.231408
				0	0	--	Daucus_carota_newGene_2123	0	0	0	1.81387	0			0	0	0	0
				0	0	--	Daucus_carota_newGene_2125	2.70569	3.13507	3.50625	6.15037	1.23305			1.05466	1.09902	1.54548	1.23305
				0	0	--	Daucus_carota_newGene_2126	0.0645337	0.129541	0.0577197	0.063241	0.001935			0	0.005805	0	0.001935
				0	0	--	Daucus_carota_newGene_2128	4.49941	4.73288	3.7129	4.51102	3.60505			4.16462	3.54097	3.10954	3.60505
				0	0	--	Daucus_carota_newGene_2129	15.1848	17.1267	13.4447	13.7652	10.0238			10.8228	10.0898	9.15896	10.0238
				0	0	--	Daucus_carota_newGene_213	138.319	129.71	134.217	124.92	116.925			126.541	107.581	116.654	116.925
				0	0	--	Daucus_carota_newGene_2133	0	0.140568	0	0	0			0	0	0	0
				0	0	--	Daucus_carota_newGene_2134	0.57905	0.631436	0.744796	0.650361	0.806083			1.00236	0.981516	0.434376	0.806083
				0	0	--	Daucus_carota_newGene_2136	20.941	13.8208	18.2679	18.3093	7.62462			8.57565	9.75703	4.54119	7.62462
				0	0	--	Daucus_carota_newGene_2137	0.763179	0.408719	0.313034	0.474501	0.154385			0.353336	0.10982	0	0.154385
				0	0	--	Daucus_carota_newGene_2138	0.882538	1.00194	0.985023	1.13086	0.67346			0.751201	0.67025	0.59893	0.67346
				0	0	--	Daucus_carota_newGene_2139	0.304883	0.412429	0.15872	0.176986	0.156732			0.042417	0.114535	0.313244	0.156732
				0	0	--	Daucus_carota_newGene_2140	0.0757987	0	0	0	0			0	0	0	0
				0	0	--	Daucus_carota_newGene_2141	0.350343	0.31865	0	0	0			0	0	0	0
				0	0	--	Daucus_carota_newGene_2143	1.28142	0	0	0	0			0	0	0	0
				0	0	--	Daucus_carota_newGene_2144	14.9861	14.7084	13.6989	12.9569	17.2516			14.885	19.6301	17.2396	17.2516
				0	0	--	Daucus_carota_newGene_2146	3.81857	2.99126	3.39016	2.57401	3.59136			3.96039	4.17236	2.64133	3.59136
				0	0	--	Daucus_carota_newGene_2147	16.7068	19.2639	19.6866	17.6809	18.159			15.6997	18.8233	19.954	18.159
				0	0	--	Daucus_carota_newGene_2148	1.69447	2.00923	1.63607	1.96218	1.49823			1.0163	1.88094	1.59744	1.49823
				0	0	--	Daucus_carota_newGene_2150	0.130028	0.105413	0.213295	0.142807	0.0525783			0	0	0.157735	0.0525783
				0	0	--	Daucus_carota_newGene_2151	2.94199	1.94265	2.91687	1.60675	4.51401			4.38952	4.59743	4.55507	4.51401
				0	0	--	Daucus_carota_newGene_2152	0.00374233	0	0	0.0592913	0			0	0	0	0
				0	0	--	Daucus_carota_newGene_2154	0.0328797	0.021675	0	0.0174787	0.0158027			0.047408	0	0	0.0158027
				0	0	--	Daucus_carota_newGene_2155	2.82934	3.5901	2.8479	2.81679	2.58245			2.53885	2.6605	2.548	2.58245
				0	0	--	Daucus_carota_newGene_2156	25.5129	30.9302	28.5852	26.032	27.4577			21.0224	28.8162	32.5344	27.4577
				0	0	--	Daucus_carota_newGene_2157	6.40851	7.37959	5.03178	5.79091	5.68806			7.09316	5.65266	4.31835	5.68806
				0	0	--	Daucus_carota_newGene_2159	3.11289	7.35248	6.59643	4.23857	5.03218			1.03598	6.98183	7.07873	5.03218
				0	0	--	Daucus_carota_newGene_2160	20.6454	14.0581	14.1317	14.0689	12.2893			11.497	13.1122	12.2587	12.2893
				0	0	--	Daucus_carota_newGene_2161	8.62481	10.0726	6.57402	7.01286	7.09872			6.8195	7.26912	7.20753	7.09872
				0	0	--	Daucus_carota_newGene_2164	0.795608	0.848037	0.773135	1.41571	0.673863			0.626945	0.667087	0.727557	0.673863
				0	0	--	Daucus_carota_newGene_2165	0.487253	0.233357	0.0331633	0.075621	0			0	0	0	0
				0	0	--	Daucus_carota_newGene_2166	2.82644	1.07891	0.980608	0.426149	0.703732			1.27589	0.581926	0.253379	0.703732
				0	0	--	Daucus_carota_newGene_2169	0.364659	0.452062	0.392288	0.117058	0.44417			0.585057	0.508253	0.239201	0.44417
				0	0	--	Daucus_carota_newGene_2170	0	0.0462093	0	0	0.092214			0	0.276642	0	0.092214
				0	0	--	Daucus_carota_newGene_2173	0.414876	0.223247	0.156881	0.260426	0.30788			0.306511	0.478827	0.138302	0.30788
				0	0	--	Daucus_carota_newGene_2174	0.016772	0.296245	0.0798693	0.0783047	1.34233			2.10421	1.9228	0	1.34233
				0	0	--	Daucus_carota_newGene_2179	0.184579	0.296612	0.240563	0.0905273	0.577855			0.444612	0.254826	1.03413	0.577855
				0	0	--	Daucus_carota_newGene_2180	1.1565	0.982474	1.4868	1.32202	1.17821			0.777568	1.61939	1.13767	1.17821
				0	0	--	Daucus_carota_newGene_2182	0.119486	0.188157	0	0.073232	0.259463			0	0	0.778389	0.259463
				0	0	--	Daucus_carota_newGene_2184	0.527815	0.44071	0.836616	0.8146	0.611662			0.826404	0.684932	0.32365	0.611662
				0	0	--	Daucus_carota_newGene_2185	0.18529	0.181281	0.302145	0.483782	0.476784			0.292358	0.240611	0.897382	0.476784
				0	0	--	Daucus_carota_newGene_2186	6.41219	0.791615	0.428302	0.251229	0.088503			0.135961	0.129548	0	0.088503
				0	0	--	Daucus_carota_newGene_2187	0.07718	0	0.0986167	0	0			0	0	0	0
				0	0	--	Daucus_carota_newGene_2189	0.185968	0	0.441734	0.25603	0.299213			0	0.35076	0.546879	0.299213
				0	0	--	Daucus_carota_newGene_219	0.412393	0.856573	0.974108	1.07009	0.648339			0.375306	0.907997	0.661715	0.648339
				0	0	--	Daucus_carota_newGene_2190	0.409158	0	0	0	0			0	0	0	0
				0	0	--	Daucus_carota_newGene_2191	0.648904	0.28971	0.323063	0.476672	0.250361			0.099936	0.223371	0.427776	0.250361
				0	0	--	Daucus_carota_newGene_2192	2.2865	2.50806	1.83761	3.45761	2.2427			2.26474	2.01181	2.45155	2.2427
				0	0	--	Daucus_carota_newGene_2194	6.61201	6.26561	7.3522	6.06799	5.58052			6.31059	5.17002	5.26096	5.58052
				0	0	--	Daucus_carota_newGene_2195	8.14485	10.4862	11.2988	11.3956	10.9707			11.0322	10.8261	11.0538	10.9707
				0	0	--	Daucus_carota_newGene_2196	0.098248	0.218442	0.100942	0.082198	0.0945083			0.040739	0.032428	0.210358	0.0945083
				0	0	--	Daucus_carota_newGene_22	0.0187	0.103087	0	0	0.0590933			0	0.17728	0	0.0590933
				0	0	--	Daucus_carota_newGene_220	3.82055	3.00706	5.31789	4.25987	3.43761			3.4081	3.05933	3.84541	3.43761
				0	0	--	Daucus_carota_newGene_2200	5.35181	6.17355	8.81831	10.3476	13.1811			12.7705	12.4835	14.2893	13.1811
				0	0	--	Daucus_carota_newGene_2201	1.82997	1.97684	2.29978	2.63211	3.97575			5.02126	3.68897	3.21704	3.97575
				0	0	--	Daucus_carota_newGene_2202	4.84619	6.04652	8.44937	5.51485	10.1569			10.791	11.5022	8.1776	10.1569
				0	0	--	Daucus_carota_newGene_2203	0.0378883	0.0882857	0.180454	0.290676	0			0	0	0	0
				0	0	--	Daucus_carota_newGene_2204	1.43578	1.54859	1.62809	1.46437	0.74324			0.754312	0.80442	0.670988	0.74324
				0	0	--	Daucus_carota_newGene_2206	4.63524	7.64922	7.05977	7.2151	7.2452			6.75063	6.60275	8.38221	7.2452
				0	0	--	Daucus_carota_newGene_2208	2.65121	2.48814	2.30174	2.68383	2.92443			2.79848	2.70011	3.27469	2.92443
				0	0	--	Daucus_carota_newGene_2209	4.82738	5.42538	6.5094	5.85562	3.69755			2.99305	2.34057	5.75903	3.69755
				0	0	--	Daucus_carota_newGene_2210	0.237024	0.34028	0.385491	0.407619	0.403935			0.345286	0.26407	0.602448	0.403935
				0	0	--	Daucus_carota_newGene_2211	16.8964	16.418	13.1473	13.9406	13.4567			14.2183	13.5127	12.6391	13.4567
				0	0	--	Daucus_carota_newGene_2212	0.224197	0.085013	0.09046	0.0788513	0.173437			0.275014	0.245296	0	0.173437
				0	0	--	Daucus_carota_newGene_2213	0.134483	0.046841	1.70054	0.308904	0.0583577			0	0.175073	0	0.0583577
				0	0	--	Daucus_carota_newGene_2214	0	0.084992	0	0	0.397405			1.19222	0	0	0.397405
				0	0	--	Daucus_carota_newGene_2216	0	0	0.23028	0.0163247	0.0131507			0	0.039452	0	0.0131507
				0	0	--	Daucus_carota_newGene_2217	1.23203	0.697068	0.725079	0.694612	0.779253			0.595433	1.2012	0.541127	0.779253
				0	0	--	Daucus_carota_newGene_2218	0	0.578385	0	0	0			0	0	0	0
				0	0	--	Daucus_carota_newGene_2219	2.0559	1.91107	1.94694	1.62139	1.0338			0.835416	1.30373	0.962255	1.0338
				0	0	--	Daucus_carota_newGene_222	5.56461	5.02275	6.98096	5.9019	9.41155			7.90208	10.0261	10.3065	9.41155
				0	0	--	Daucus_carota_newGene_2221	0.855488	0.909971	0.482923	0.361396	0.421089			0.307166	0.530032	0.426068	0.421089
				0	0	--	Daucus_carota_newGene_2222	4.32792	4.36799	4.80201	4.27059	3.43443			3.02864	3.15438	4.12028	3.43443
				0	0	--	Daucus_carota_newGene_2223	11.845	14.1711	14.9844	12.8632	15.3772			16.5813	15.8214	13.729	15.3772
				0	0	--	Daucus_carota_newGene_2224	0.548127	0.313943	0.433657	0.237795	0.0893367			0.024949	0	0.243061	0.0893367
				0	0	--	Daucus_carota_newGene_2225	0.540871	0.404528	0.486326	0.288627	0.217713			0.280806	0.150355	0.221977	0.217713
				0	0	--	Daucus_carota_newGene_2226	0.574925	0.455919	0.497582	0.22431	0.143095			0.067864	0.163248	0.198172	0.143095
				0	0	--	Daucus_carota_newGene_2228	0.0433357	0.0583953	0	0.0628737	0			0	0	0	0
				0	0	--	Daucus_carota_newGene_2229	0	0.108849	0	0.01514	0			0	0	0	0
				0	0	--	Daucus_carota_newGene_2230	0.019394	0.19247	0.624257	1.84974	0.307044			0.306002	0.442408	0.172723	0.307044
				0	0	--	Daucus_carota_newGene_2231	0.238826	0.206932	0.043407	0.0586497	0			0	0	0	0
				0	0	--	Daucus_carota_newGene_2232	0.149211	0.0434723	0.139254	0.073558	0.0289547			0.086864	0	0	0.0289547
				0	0	--	Daucus_carota_newGene_2233	0.093941	0.179935	0.0157397	1.20263	0.367943			0.215422	0.556305	0.332102	0.367943
				0	0	--	Daucus_carota_newGene_2235	0	0.07939	0	0	0			0	0	0	0
				0	0	--	Daucus_carota_newGene_2236	0.703528	0.66275	0.404776	0.270695	0.20726			0.087591	0.223296	0.310894	0.20726
				0	0	--	Daucus_carota_newGene_2237	1.16235	1.28381	0.863463	0.952512	0.74419			0.406976	0.474012	1.35158	0.74419
				0	0	--	Daucus_carota_newGene_2238	7.22868	8.12147	10.0063	8.89436	4.33316			3.80355	4.6872	4.50874	4.33316
				0	0	--	Daucus_carota_newGene_2239	2.90273	2.76693	2.61813	2.24378	1.65004			1.38402	2.04703	1.51907	1.65004
				0	0	--	Daucus_carota_newGene_2240	0	0	0	0	0.1163			0	0.348899	0	0.1163
				0	0	--	Daucus_carota_newGene_2241	0.0123237	0	0.020837	0.160004	0.148374			0	0.445121	0	0.148374
				0	0	--	Daucus_carota_newGene_2242	1.08655	1.35603	1.41186	1.7826	2.83297			3.05043	2.95907	2.48942	2.83297
				0	0	--	Daucus_carota_newGene_2243	0	0	0.176363	0	0			0	0	0	0
				0	0	--	Daucus_carota_newGene_2244	3.43835	3.99398	4.32973	4.33021	4.49767			4.41935	4.66305	4.41061	4.49767
				0	0	--	Daucus_carota_newGene_2245	7.98858	10.145	19.1193	15.642	20.5639			20.9183	22.9526	17.8207	20.5639
				0	0	--	Daucus_carota_newGene_2246	6.84342	7.39621	4.89529	5.15985	4.37019			5.19439	4.60878	3.3074	4.37019
				0	0	--	Daucus_carota_newGene_2247	7.64561	6.95509	6.25272	5.80843	4.36765			4.3759	3.18334	5.54369	4.36765
				0	0	--	Daucus_carota_newGene_2248	10.3668	7.0593	6.3434	6.05497	6.47717			6.46952	6.57218	6.38982	6.47717
				0	0	--	Daucus_carota_newGene_2249	0.50315	0.338104	0.542996	0.243038	0.516005			0.380037	0.868676	0.299302	0.516005
				0	0	--	Daucus_carota_newGene_225	1.6559	0.398164	0.242286	0.179895	0.071609			0.110598	0.104229	0	0.071609
				0	0	--	Daucus_carota_newGene_2250	5.66735	5.87551	5.89122	6.87203	3.48934			3.7194	3.15889	3.58974	3.48934
				0	0	--	Daucus_carota_newGene_2251	5.29248	7.45795	3.15653	0.558832	1.32238			0.769684	0.612483	2.58499	1.32238
				0	0	--	Daucus_carota_newGene_2253	2.54091	2.91526	3.11668	3.29802	2.96048			2.86428	3.14597	2.8712	2.96048
				0	0	--	Daucus_carota_newGene_2254	13.5332	16.153	25.5878	22.9935	26.887			24.308	26.0008	30.3523	26.887
				0	0	--	Daucus_carota_newGene_2255	5.71651	6.8028	7.19192	8.37636	8.63863			7.42668	8.46762	10.0216	8.63863
				0	0	--	Daucus_carota_newGene_2256	3.45123	3.22777	3.92076	3.76956	4.99636			5.05122	4.54897	5.38888	4.99636
				0	0	--	Daucus_carota_newGene_2260	1.68787	1.35984	1.1579	1.27703	0.69562			0.793228	0.349427	0.944204	0.69562
				0	0	--	Daucus_carota_newGene_2261	0.230012	0.140991	0.251298	0.352519	0.095187			0.132615	0.152946	0	0.095187
				0	0	--	Daucus_carota_newGene_2262	0.250503	0.105001	0.141124	0.225861	0.0573653			0.055366	0.063674	0.053056	0.0573653
				0	0	--	Daucus_carota_newGene_2263	0.13561	0.0137247	0.05775	0.054663	0.067404			0.042078	0.160134	0	0.067404
				0	0	--	Daucus_carota_newGene_2264	5.69991	6.13242	4.76763	4.3177	4.3773			4.9518	4.52112	3.65897	4.3773
				0	0	--	Daucus_carota_newGene_2265	5.23139	5.20848	3.9705	6.77316	5.54097			4.8571	5.55693	6.20887	5.54097
				0	0	--	Daucus_carota_newGene_2268	12.137	11.7085	13.0356	12.6958	9.07901			11.9299	9.42021	5.8869	9.07901
				0	0	--	Daucus_carota_newGene_227	20.2992	20.3962	21.7761	23.6764	24.1264			25.3534	22.8607	24.1651	24.1264
				0	0	--	Daucus_carota_newGene_2270	120.735	96.159	66.4986	51.5737	57.1547			47.6712	72.1016	51.6913	57.1547
				0	0	--	Daucus_carota_newGene_2276	4.50382	5.25316	5.11289	4.26391	5.13355			6.27999	4.54406	4.57659	5.13355
				0	0	--	Daucus_carota_newGene_2278	0.030816	0.008033	0.00322333	0.100433	0.020089			0.039177	0.009014	0.012076	0.020089
				0	0	--	Daucus_carota_newGene_228	3.47499	7.78166	6.43812	6.98754	7.86545			6.81998	10.7029	6.07345	7.86545
				0	0	--	Daucus_carota_newGene_2280	7.35862	8.14338	7.62804	7.19354	5.95557			6.15235	6.20271	5.51167	5.95557
				0	0	--	Daucus_carota_newGene_2281	4.17429	7.27658	3.09797	1.47562	0.561576			0.323921	0.963183	0.397624	0.561576
				0	0	--	Daucus_carota_newGene_2283	21.1586	26.1349	17.1031	20.3585	8.84306			16.1474	6.66581	3.71597	8.84306
				0	0	--	Daucus_carota_newGene_2284	1.28961	7.51673	2.49159	4.52579	0.968303			0.758544	0.246234	1.90013	0.968303
				0	0	--	Daucus_carota_newGene_2285	0.878618	1.28778	0.677279	0.915607	0.578748			0.596839	0.733157	0.406249	0.578748
				0	0	--	Daucus_carota_newGene_2286	53.1341	60.1754	37.9578	42.94	20.6724			34.5402	18.6697	8.80724	20.6724
				0	0	--	Daucus_carota_newGene_2287	2.67546	2.18126	1.8771	1.77546	0.595044			0.382318	0.686452	0.716362	0.595044
				0	0	--	Daucus_carota_newGene_2288	18.7582	18.4553	15.7579	11.9297	6.80672			7.02617	8.42465	4.96933	6.80672
				0	0	--	Daucus_carota_newGene_2289	19.2947	18.4197	15.8355	13.6077	15.4426			18.68	14.4392	13.2087	15.4426
				0	0	--	Daucus_carota_newGene_2290	17.1332	14.0026	24.6248	21.3455	28.2362			29.7482	34.1986	20.7618	28.2362
				0	0	--	Daucus_carota_newGene_2291	0.226046	0.019083	0.0215493	0	0			0	0	0	0
				0	0	--	Daucus_carota_newGene_2292	0	0	0	0	0.07385			0	0	0.22155	0.07385
				0	0	--	Daucus_carota_newGene_2293	3.87087	5.42072	9.33312	7.51409	8.83759			8.22414	8.81679	9.47184	8.83759
				0	0	--	Daucus_carota_newGene_2295	3.56365	4.12103	3.80137	3.35823	3.9781			3.37751	4.38537	4.17143	3.9781
				0	0	--	Daucus_carota_newGene_2296	5.48004	7.89895	7.95823	7.39492	7.57004			5.80597	8.3786	8.52554	7.57004
				0	0	--	Daucus_carota_newGene_2297	0.134705	0.499054	0.397463	0.290608	0.215145			0.081567	0.377356	0.186513	0.215145
				0	0	--	Daucus_carota_newGene_230	0.165689	0.317155	0.188569	0.315663	0.227802			0.214315	0.378655	0.090437	0.227802
				0	0	--	Daucus_carota_newGene_2303	1.21002	0.957111	1.05058	0.674649	1.01925			0.858194	1.04558	1.15396	1.01925
				0	0	--	Daucus_carota_newGene_2304	1.2627	1.23963	2.06015	1.82097	2.45164			2.14382	2.5055	2.7056	2.45164
				0	0	--	Daucus_carota_newGene_2305	5.26308	4.30681	4.43982	5.47105	4.16599			3.96001	4.67223	3.86574	4.16599
				0	0	--	Daucus_carota_newGene_2307	14.2552	0.944609	4.25648	3.80617	2.45562			1.65275	5.32345	0.390671	2.45562
				0	0	--	Daucus_carota_newGene_2309	16.2526	12.6553	5.71953	4.33829	2.23114			1.44796	2.25322	2.99225	2.23114
				0	0	--	Daucus_carota_newGene_231	0	0.280799	0	0.083298	0.08043			0	0.031445	0.209845	0.08043
				0	0	--	Daucus_carota_newGene_2312	0.306087	0.26103	0.519784	0.27283	0.183205			0.339974	0.141856	0.067786	0.183205
				0	0	--	Daucus_carota_newGene_2315	0.251845	0.90848	0.0857377	0.145711	0			0	0	0	0
				0	0	--	Daucus_carota_newGene_2316	0.124313	0.200035	0.0384137	0.0640893	0.081857			0.179382	0.066189	0	0.081857
				0	0	--	Daucus_carota_newGene_2317	0.311844	0.2722	0.0886823	0.118294	0.0179043			0.053713	0	0	0.0179043
				0	0	--	Daucus_carota_newGene_2323	9.75419	12.3444	9.94644	10.6453	9.64172			8.86152	10.0966	9.96706	9.64172
				0	0	--	Daucus_carota_newGene_2327	1.2894	1.28435	1.51458	1.45048	1.32948			1.43881	0.998897	1.55073	1.32948
				0	0	--	Daucus_carota_newGene_2328	0.467	0.245135	0.397091	0.247731	0.354282			0	0.363916	0.69893	0.354282
				0	0	--	Daucus_carota_newGene_2329	14.4346	14.1539	10.3473	11.1858	6.66373			6.70465	7.43501	5.85152	6.66373
				0	0	--	Daucus_carota_newGene_233	0.046591	0.587407	0	0.196791	0.067542			0	0	0.202626	0.067542
				0	0	--	Daucus_carota_newGene_2330	0.584509	1.05848	0.824847	0.649372	0.890009			0.416136	1.5098	0.744092	0.890009
				0	0	--	Daucus_carota_newGene_2331	8.25988	9.37647	9.51617	9.28297	8.70634			8.84621	7.93503	9.33777	8.70634
				0	0	--	Daucus_carota_newGene_2332	0.354329	0.273973	0.297198	0.183479	0.256808			0.232897	0.429669	0.107857	0.256808
				0	0	--	Daucus_carota_newGene_2335	0	0	0	0	0.0664417			0.199325	0	0	0.0664417
				0	0	--	Daucus_carota_newGene_2337	2.11535	0.61898	1.61203	0.726161	0.781921			1.09032	1.25544	0	0.781921
				0	0	--	Daucus_carota_newGene_234	0.888738	2.16112	1.90267	3.22616	0.368072			0	0	1.10421	0.368072
				0	0	--	Daucus_carota_newGene_2341	0.5947	0.266212	0.304607	0.157056	0.088556			0	0	0.265668	0.088556
				0	0	--	Daucus_carota_newGene_2346	25.2258	28.3462	39.6507	42.741	40.2609			41.3294	39.3036	40.1499	40.2609
				0	0	--	Daucus_carota_newGene_2348	0.0598583	1.62249	2.57034	2.59851	3.60418			2.96302	3.86107	3.98845	3.60418
				0	0	--	Daucus_carota_newGene_2351	30.5703	33.5411	35.6708	36.1641	32.923			31.2567	32.1177	35.3945	32.923
				0	0	--	Daucus_carota_newGene_2353	0	0.303629	0.714931	0.660459	0.432579			0.485887	0.499007	0.312842	0.432579
				0	0	--	Daucus_carota_newGene_2356	1.72074	1.97616	1.69561	2.8561	1.80734			2.04373	1.63607	1.74222	1.80734
				0	0	--	Daucus_carota_newGene_2358	1.80329	2.97398	3.12937	2.62729	1.53466			1.66736	2.5267	0.409904	1.53466
				0	0	--	Daucus_carota_newGene_2359	5.62548	8.29269	6.88185	7.63181	6.3874			5.94362	6.85716	6.36142	6.3874
				0	0	--	Daucus_carota_newGene_236	0.0290947	0.0772	0.0123727	0.084971	0.0363723			0.109117	0	0	0.0363723
				0	0	--	Daucus_carota_newGene_2360	9.95939	6.30803	3.34493	4.05039	4.4019			0	12.7521	0.453656	4.4019
				0	0	--	Daucus_carota_newGene_2362	0	0	0	0	0.0664253			0.199276	0	0	0.0664253
				0	0	--	Daucus_carota_newGene_2365	0.231544	0	0.720181	0.591884	0.0652713			0.195814	0	0	0.0652713
				0	0	--	Daucus_carota_newGene_2366	4.81007	2.03572	4.17201	7.46694	10.7953			11.3069	11.389	9.69014	10.7953
				0	0	--	Daucus_carota_newGene_2367	1.28307	1.21067	1.14837	0.850244	1.40374			1.33304	1.57491	1.30326	1.40374
				0	0	--	Daucus_carota_newGene_2371	0.282494	0.155156	0.136141	0.0718193	0.0893973			0.268192	0	0	0.0893973
				0	0	--	Daucus_carota_newGene_2372	0.326555	0.145185	0.0426367	0	0.127607			0	0.382821	0	0.127607
				0	0	--	Daucus_carota_newGene_2373	0.102866	0.156766	0.132842	0.0723753	0.074714			0.064634	0.159508	0	0.074714
				0	0	--	Daucus_carota_newGene_2375	1.2036	1.66779	0.891979	1.49283	1.29762			1.99679	1.24555	0.650511	1.29762
				0	0	--	Daucus_carota_newGene_2377	0.238907	0.0896337	1.00934	0.326092	0.698336			1.48982	0.463844	0.141344	0.698336
				0	0	--	Daucus_carota_newGene_2378	0.062188	0.129282	0.169554	0.053733	0			0	0	0	0
				0	0	--	Daucus_carota_newGene_238	0.158779	0.377136	0.60322	0.413571	0.249289			0.37383	0.291423	0.082613	0.249289
				0	0	--	Daucus_carota_newGene_2380	0.0473803	0	0.0488483	0.26191	0			0	0	0	0
				0	0	--	Daucus_carota_newGene_2381	0.127723	0.199146	0.0901703	0.071765	0			0	0	0	0
				0	0	--	Daucus_carota_newGene_2384	1.25148	1.22433	1.49119	1.47179	1.43278			1.61612	1.37014	1.31209	1.43278
				0	0	--	Daucus_carota_newGene_2386	0.98793	0.537613	1.4078	0.0356613	0.118743			0	0.356228	0	0.118743
				0	0	--	Daucus_carota_newGene_2387	1.10821	1.78706	1.57612	1.423	1.29789			0.829774	1.5085	1.55538	1.29789
				0	0	--	Daucus_carota_newGene_2389	1.57911	1.43129	1.1568	1.73415	1.85878			2.44797	1.64495	1.48343	1.85878
				0	0	--	Daucus_carota_newGene_2390	1.31101	0.175631	0.240991	0.089184	0			0	0	0	0
				0	0	--	Daucus_carota_newGene_2391	1.17541	0.963842	0.745285	0.90095	0.76471			0.769825	0.556716	0.96759	0.76471
				0	0	--	Daucus_carota_newGene_2392	0	0.066612	0	0	0			0	0	0	0
				0	0	--	Daucus_carota_newGene_2395	0	0	0	0.208934	0			0	0	0	0
				0	0	--	Daucus_carota_newGene_2396	0.190612	0.0316257	0.105159	0.0534373	0.0284387			0	0.085316	0	0.0284387
				0	0	--	Daucus_carota_newGene_2397	0.280629	0.16113	0.562412	0.360651	0.187305			0.112352	0.357279	0.092283	0.187305
				0	0	--	Daucus_carota_newGene_2399	3.89432	4.91229	6.78629	7.59877	8.87511			8.63672	9.05471	8.93389	8.87511
				0	0	--	Daucus_carota_newGene_24	6.51211	8.4435	8.19858	10.0619	11.4927			12.6745	10.1493	11.6543	11.4927
				0	0	--	Daucus_carota_newGene_240	0	0	0.0548897	0.0356087	0			0	0	0	0
				0	0	--	Daucus_carota_newGene_2402	0.535323	0.100286	0.386984	0.164231	0			0	0	0	0
				0	0	--	Daucus_carota_newGene_2403	0.109764	0	0.118383	0	0			0	0	0	0
				0	0	--	Daucus_carota_newGene_2404	0	0	0.109954	0	0			0	0	0	0
				0	0	--	Daucus_carota_newGene_2405	0.46908	0.56221	0.400257	0.135675	0.0592503			0	0.094853	0.082898	0.0592503
				0	0	--	Daucus_carota_newGene_2406	1.09357	0.920695	0.684396	0.776845	0.752421			0.93176	0.496832	0.828672	0.752421
				0	0	--	Daucus_carota_newGene_2407	218.616	294.591	279.119	326.645	257.869			253.252	238.163	282.191	257.869
				0	0	--	Daucus_carota_newGene_2408	0.794155	0.887502	1.16742	0.986663	1.42423			1.29334	1.65148	1.32786	1.42423
				0	0	--	Daucus_carota_newGene_2409	0.044652	0.0266057	0.139482	0.048331	0.0443957			0.064344	0.068843	0	0.0443957
				0	0	--	Daucus_carota_newGene_241	7.40276	6.15008	10.7316	15.5364	4.42873			5.84043	3.25271	4.19305	4.42873
				0	0	--	Daucus_carota_newGene_2410	0.0941603	0.0345427	0.325566	0	0			0	0	0	0
				0	0	--	Daucus_carota_newGene_2412	0.075421	0.0433273	0	0.017191	0			0	0	0	0
				0	0	--	Daucus_carota_newGene_2413	0	0.070736	0.0666217	0	0			0	0	0	0
				0	0	--	Daucus_carota_newGene_2414	5.50273	9.04752	12.074	11.8792	15.9199			13.2336	17.2558	17.2704	15.9199
				0	0	--	Daucus_carota_newGene_2415	0.662167	5.48055	2.30091	12.0862	5.12184			5.02208	4.29567	6.04777	5.12184
				0	0	--	Daucus_carota_newGene_2416	30.071	18.132	19.0008	16.7451	22.1653			20.3684	17.6341	28.4934	22.1653
				0	0	--	Daucus_carota_newGene_2417	0.552908	0.492532	0.985983	0.751875	0.637186			0.286755	1.04856	0.576246	0.637186
				0	0	--	Daucus_carota_newGene_2418	1.6773	2.46112	1.93167	1.99903	1.17054			1.4089	1.94766	0.155065	1.17054
				0	0	--	Daucus_carota_newGene_242	0.355938	0.257031	0.134459	0.111733	0.216238			0	0.648713	0	0.216238
				0	0	--	Daucus_carota_newGene_2420	1.00279	0.667214	0.538421	0.318125	0.546887			0.648334	0.421891	0.570435	0.546887
				0	0	--	Daucus_carota_newGene_2422	0.336621	0.951431	0.752357	0.43336	0.100983			0.302948	0	0	0.100983
				0	0	--	Daucus_carota_newGene_2424	0.12954	0.035925	0.0999073	0.132652	0.166436			0.204555	0.152508	0.142246	0.166436
				0	0	--	Daucus_carota_newGene_2425	0.385172	0.62601	0.117448	0.170864	0.0908957			0.135529	0	0.137158	0.0908957
				0	0	--	Daucus_carota_newGene_2426	23.3004	27.9628	15.6892	12.6439	11.0492			10.2051	11.7901	11.1525	11.0492
				0	0	--	Daucus_carota_newGene_2428	0.244207	0.0554263	0.010984	0	0			0	0	0	0
				0	0	--	Daucus_carota_newGene_2429	3.27412	1.20868	0.822106	0.584301	0.286231			0.183047	0.469625	0.206022	0.286231
				0	0	--	Daucus_carota_newGene_2432	0	0	0.177684	0	0			0	0	0	0
				0	0	--	Daucus_carota_newGene_2433	0.20824	0.74899	0.792785	0.761077	0.800692			0.85826	0.476258	1.06756	0.800692
				0	0	--	Daucus_carota_newGene_2434	0.425635	0.472204	0.395754	0.25466	0.374602			0.674226	0.25418	0.1954	0.374602
				0	0	--	Daucus_carota_newGene_2435	0.314122	0.321485	0.0459517	0.108867	0.108664			0.116597	0	0.209395	0.108664
				0	0	--	Daucus_carota_newGene_2436	101.842	106.087	99.9113	123.992	93.6995			93.6253	94.0249	93.4484	93.6995
				0	0	--	Daucus_carota_newGene_2437	0.163701	0.191182	0.20246	0.045557	0			0	0	0	0
				0	0	--	Daucus_carota_newGene_2438	3.64858	6.95921	6.14678	5.15463	2.87063			3.43426	2.90883	2.26879	2.87063
				0	0	--	Daucus_carota_newGene_2441	0.434256	0.403955	0.518371	0.74203	0.757337			0.95624	0.749943	0.565829	0.757337
				0	0	--	Daucus_carota_newGene_2442	0.0402423	0.0521157	0.29577	0.397624	0.035741			0.019775	0.058101	0.029347	0.035741
				0	0	--	Daucus_carota_newGene_2445	1.82853	1.76864	2.02943	2.37862	2.14611			2.14922	1.71576	2.57334	2.14611
				0	0	--	Daucus_carota_newGene_2446	0	0	0	0.0337257	0.124437			0	0	0.37331	0.124437
				0	0	--	Daucus_carota_newGene_2447	0.184957	0.315304	0.264979	0.327404	0.131379			0.275394	0	0.118742	0.131379
				0	0	--	Daucus_carota_newGene_2448	0.201509	0.202477	0.457402	0.303995	0.191141			0.018226	0.441116	0.11408	0.191141
				0	0	--	Daucus_carota_newGene_2449	23.7045	44.7659	29.3095	28.8164	32.1705			31.803	31.3312	33.3774	32.1705
				0	0	--	Daucus_carota_newGene_245	0	0	0	0.807744	0			0	0	0	0
				0	0	--	Daucus_carota_newGene_2450	1.76751	1.32708	1.14128	0.880941	1.06764			1.19261	0.871689	1.13861	1.06764
				0	0	--	Daucus_carota_newGene_2452	5.47459	7.03043	2.62568	8.52817	3.84116			4.68633	2.81909	4.01806	3.84116
				0	0	--	Daucus_carota_newGene_2455	0.156816	0.220047	0.025877	0.0156397	0.0159017			0.047705	0	0	0.0159017
				0	0	--	Daucus_carota_newGene_2456	0	0	0	0	0.132851			0.398552	0	0	0.132851
				0	0	--	Daucus_carota_newGene_2457	7.5384	7.9097	8.73197	9.50165	9.17929			8.81456	11.3248	7.39848	9.17929
				0	0	--	Daucus_carota_newGene_2460	10.8015	8.24296	10.6898	10.005	9.83254			9.31358	10.4993	9.68475	9.83254
				0	0	--	Daucus_carota_newGene_2462	4.98823	6.38598	4.45644	6.05479	4.61897			4.77229	4.83638	4.24825	4.61897
				0	0	--	Daucus_carota_newGene_2463	0.0676367	0.100884	0.195543	0.18423	0.00931467			0	0	0.027944	0.00931467
				0	0	--	Daucus_carota_newGene_2464	1.13327	0.800785	0.685218	0.740651	0.999911			1.24336	0.881604	0.874767	0.999911
				0	0	--	Daucus_carota_newGene_2469	0.346725	0.749968	0.480124	0.312173	0.125746			0	0.11773	0.259507	0.125746
				0	0	--	Daucus_carota_newGene_2470	154.519	132.275	129.727	118.194	126.754			123.989	130.332	125.941	126.754
				0	0	--	Daucus_carota_newGene_2471	2.26495	2.16139	2.27229	4.03235	1.9127			2.36972	1.59735	1.77101	1.9127
				0	0	--	Daucus_carota_newGene_2472	26.0542	28.6255	43.4483	46.528	65.747			61.9244	61.682	73.6346	65.747
				0	0	--	Daucus_carota_newGene_2473	9.5334	11.4685	11.4432	9.94051	9.65089			9.72178	8.93845	10.2925	9.65089
				0	0	--	Daucus_carota_newGene_2474	10.702	11.8177	10.8034	8.86062	8.2188			11.527	6.93246	6.19698	8.2188
				0	0	--	Daucus_carota_newGene_2478	0.148515	0.109513	0.286761	0	0			0	0	0	0
				0	0	--	Daucus_carota_newGene_2479	0	0.238254	0	0	0			0	0	0	0
				0	0	--	Daucus_carota_newGene_2481	16.4652	2.81312	0.719042	0.250791	0.144542			0.079382	0.222486	0.131758	0.144542
				0	0	--	Daucus_carota_newGene_2482	23.6477	3.02651	1.2973	0.661313	0.224603			0.217033	0.153488	0.303288	0.224603
				0	0	--	Daucus_carota_newGene_2484	6.41522	4.68709	4.32115	1.68781	1.22803			1.6541	0.938962	1.09103	1.22803
				0	0	--	Daucus_carota_newGene_2488	22.9988	20.8446	18.0152	17.3322	19.6681			17.6024	19.7072	21.6946	19.6681
				0	0	--	Daucus_carota_newGene_2493	0	0	0	0	0.08364			0	0.25092	0	0.08364
				0	0	--	Daucus_carota_newGene_2494	5.51439	7.33178	10.3262	12.302	15.3403			14.3518	16.0725	15.5965	15.3403
				0	0	--	Daucus_carota_newGene_2496	0	0	0.236507	0	0			0	0	0	0
				0	0	--	Daucus_carota_newGene_2497	0	0.410168	0	0	0.334079			0	0	1.00224	0.334079
				0	0	--	Daucus_carota_newGene_2498	4.03091	3.92399	4.14605	4.70478	3.81842			3.5413	4.6286	3.28537	3.81842
				0	0	--	Daucus_carota_newGene_2499	0.680138	0.28993	0.610205	1.70756	0.887423			1.59156	0.789571	0.281142	0.887423
				0	0	--	Daucus_carota_newGene_25	0.0461113	0.0244887	0.0248713	0.105197	0.529557			1.58867	0	0	0.529557
				0	0	--	Daucus_carota_newGene_2500	0.181108	0.524667	0.209822	0.415121	0.171201			0.513603	0	0	0.171201
				0	0	--	Daucus_carota_newGene_2504	5.56479	6.72976	8.99644	9.54064	9.75583			8.606	8.83584	11.8256	9.75583
				0	0	--	Daucus_carota_newGene_2505	0.845924	1.39327	1.07699	1.20006	1.0994			2.20507	0.306332	0.786781	1.0994
				0	0	--	Daucus_carota_newGene_2510	4.86551	0.924795	4.31382	0.581097	1.26558			0.464578	1.07449	2.25768	1.26558
				0	0	--	Daucus_carota_newGene_2511	0.580512	0.803497	0.485048	0.887652	0.508668			0.37793	0.853865	0.294208	0.508668
				0	0	--	Daucus_carota_newGene_2512	0	0	0	0.0860863	0.237205			0.711615	0	0	0.237205
				0	0	--	Daucus_carota_newGene_2514	0.107476	0.380427	0.205106	0.12248	0.374677			0.271487	0	0.852544	0.374677
				0	0	--	Daucus_carota_newGene_2515	0.433336	0.120395	0.353461	0.476997	0.370039			0.442386	0.427693	0.240037	0.370039
				0	0	--	Daucus_carota_newGene_2516	3.15314	3.34815	2.31933	2.56857	2.65395			2.33391	3.03857	2.58935	2.65395
				0	0	--	Daucus_carota_newGene_2517	0	0.940022	0	0	0			0	0	0	0
				0	0	--	Daucus_carota_newGene_2518	2.63945	2.33197	3.191	2.3224	2.73286			1.87376	3.00568	3.31916	2.73286
				0	0	--	Daucus_carota_newGene_2519	0	0.138255	1.21284	1.71904	3.38281			1.16339	7.22601	1.75903	3.38281
				0	0	--	Daucus_carota_newGene_2520	12.5344	13.3707	14.1591	13.9738	13.4198			13.1029	13.5734	13.5833	13.4198
				0	0	--	Daucus_carota_newGene_2521	3.07961	3.40553	2.39212	0.740313	2.69186			0	3.7307	4.34486	2.69186
				0	0	--	Daucus_carota_newGene_2523	0.086312	0	0	0	0			0	0	0	0
				0	0	--	Daucus_carota_newGene_2525	2.31107	4.76979	3.97375	4.12321	4.95571			4.58184	6.16127	4.12401	4.95571
				0	0	--	Daucus_carota_newGene_2526	0.670985	0.612201	0.376426	0.377143	0.547214			0.598246	0.404299	0.639098	0.547214
				0	0	--	Daucus_carota_newGene_2527	0.833424	0.486359	0.142075	0.741527	0.541694			0.652095	0.605965	0.367022	0.541694
				0	0	--	Daucus_carota_newGene_2528	45.1427	49.55	58.2978	43.9221	44.428			45.5782	43.0773	44.6284	44.428
				0	0	--	Daucus_carota_newGene_2529	0.340878	0.655645	0.378847	0.462014	0.88856			0.527839	0.77604	1.3618	0.88856
				0	0	--	Daucus_carota_newGene_253	1.29917	1.36445	1.73328	2.20853	0.710655			0	2.13197	0	0.710655
				0	0	--	Daucus_carota_newGene_2530	0.347444	0.722735	0.395453	0.454938	0.74787			0.523089	0.626343	1.09418	0.74787
				0	0	--	Daucus_carota_newGene_2531	1.24219	0.734759	1.48276	0.902144	0.977908			1.16965	1.18587	0.578205	0.977908
				0	0	--	Daucus_carota_newGene_2533	55.6296	44.8909	35.0329	23.4483	18.8228			20.8156	24.2409	11.4121	18.8228
				0	0	--	Daucus_carota_newGene_2534	3.39047	5.47775	5.41145	5.11258	4.1641			2.11667	5.1852	5.19045	4.1641
				0	0	--	Daucus_carota_newGene_2535	2.43605	1.86868	1.84622	1.83649	1.16237			1.00547	0.859046	1.62258	1.16237
				0	0	--	Daucus_carota_newGene_2537	672.423	609.035	362.497	269.5	178.822			203.292	187.243	145.931	178.822
				0	0	--	Daucus_carota_newGene_2538	0.015745	0	0	0	1.02112			3.06337	0	0	1.02112
				0	0	--	Daucus_carota_newGene_2540	10.6642	1.35862	2.51214	3.16253	0.911833			1.28391	0.949724	0.50186	0.911833
				0	0	--	Daucus_carota_newGene_2545	3.89181	2.97905	1.48669	3.58432	3.23284			2.24564	3.21523	4.23766	3.23284
				0	0	--	Daucus_carota_newGene_2546	9.20236	8.78757	9.03338	8.39653	7.33236			5.99594	8.93955	7.06159	7.33236
				0	0	--	Daucus_carota_newGene_2547	0.191399	0.0287017	0	0.067512	0			0	0	0	0
				0	0	--	Daucus_carota_newGene_2548	3.17549	2.86499	4.14531	3.77419	3.80468			4.42517	3.59007	3.3988	3.80468
				0	0	--	Daucus_carota_newGene_2549	1.80186	0.695009	1.03954	0.822042	0.481283			0.60591	0.433499	0.40444	0.481283
				0	0	--	Daucus_carota_newGene_255	0	0.0453347	0.182478	0.418519	0.661837			0.372187	1.32401	0.289317	0.661837
				0	0	--	Daucus_carota_newGene_2550	2.16493	0.917691	6.02174	4.87741	2.46926			5.90679	0.193778	1.30721	2.46926
				0	0	--	Daucus_carota_newGene_2552	4.36773	10.1308	14.3114	14.0177	14.7134			11.6861	11.1783	21.2758	14.7134
				0	0	--	Daucus_carota_newGene_2553	0.736027	1.23131	0.400134	0.2957	0.799068			0.46358	0.7489	1.18473	0.799068
				0	0	--	Daucus_carota_newGene_2554	0.164992	0.138355	0.351576	0.492516	0.087146			0.125615	0	0.135823	0.087146
				0	0	--	Daucus_carota_newGene_2556	1.43178	0.831352	1.04877	0.466964	0.405027			0.392428	0.330556	0.492096	0.405027
				0	0	--	Daucus_carota_newGene_2557	17.2587	26.8337	27.3186	33.1775	24.996			22.3042	28.3118	24.3718	24.996
				0	0	--	Daucus_carota_newGene_2559	0.059674	0	0.042764	0.0120113	0			0	0	0	0
				0	0	--	Daucus_carota_newGene_2560	0.115103	0.268884	0.118071	0	0			0	0	0	0
				0	0	--	Daucus_carota_newGene_2561	0.124681	0.1846	0.124727	0.169803	0.264438			0.491345	0.128029	0.173941	0.264438
				0	0	--	Daucus_carota_newGene_2562	0	0	0	0.126487	0.109881			0	0	0.329642	0.109881
				0	0	--	Daucus_carota_newGene_2564	19.811	14.542	16.0288	14.1203	8.58888			10.8001	6.86401	8.10258	8.58888
				0	0	--	Daucus_carota_newGene_2566	4.58615	7.36846	7.73162	4.18683	1.92787			0.513212	4.85911	0.41128	1.92787
				0	0	--	Daucus_carota_newGene_2567	0.395708	0.851107	0.623045	0.168331	0.158477			0	0.373159	0.102272	0.158477
				0	0	--	Daucus_carota_newGene_2568	1.87427	1.31375	1.96141	1.60658	1.70169			1.56828	2.34897	1.18784	1.70169
				0	0	--	Daucus_carota_newGene_2569	15.6252	15.0931	15.659	17.6984	18.0037			19.2196	19.3214	15.4701	18.0037
				0	0	--	Daucus_carota_newGene_2572	2.88686	3.23176	3.51335	3.1761	3.0187			3.04581	3.04633	2.96395	3.0187
				0	0	--	Daucus_carota_newGene_2573	0.227646	0.448151	0.429972	0.146568	0.578474			0.750273	0.317954	0.667196	0.578474
				0	0	--	Daucus_carota_newGene_2574	2.06208	3.10974	3.10894	2.62545	2.57764			3.23852	2.98354	1.51086	2.57764
				0	0	--	Daucus_carota_newGene_2575	0.582503	0.73966	0	0	0			0	0	0	0
				0	0	--	Daucus_carota_newGene_2576	0.601201	0.304576	0.389253	0.491059	0			0	0	0	0
				0	0	--	Daucus_carota_newGene_2577	22.8778	31.9772	45.3187	50.4473	67.9324			64.2712	67.1405	72.3855	67.9324
				0	0	--	Daucus_carota_newGene_2579	0.904714	0.65523	0.619037	0.760776	0.58979			1.03481	0.43563	0.29893	0.58979
				0	0	--	Daucus_carota_newGene_2580	44.2685	41.8836	36.0495	37.6401	32.8557			35.171	34.8157	28.5803	32.8557
				0	0	--	Daucus_carota_newGene_2582	0	0.104618	0	0	0			0	0	0	0
				0	0	--	Daucus_carota_newGene_2583	0	0	0.062152	0	0			0	0	0	0
				0	0	--	Daucus_carota_newGene_2584	0.687187	0.488945	0.416231	0.353573	0.187805			0.244081	0.319334	0	0.187805
				0	0	--	Daucus_carota_newGene_2589	0	0.052309	0	0	0			0	0	0	0
				0	0	--	Daucus_carota_newGene_259	0.851651	1.36517	1.28606	1.04837	0.988109			0.748047	1.35014	0.866146	0.988109
				0	0	--	Daucus_carota_newGene_2597	5.13113	6.37315	5.45526	4.42261	5.66298			5.43225	6.12957	5.42711	5.66298
				0	0	--	Daucus_carota_newGene_2598	2.42782	2.43746	2.34632	3.07539	0.729321			0.298531	1.47812	0.411314	0.729321
				0	0	--	Daucus_carota_newGene_2599	10.1592	8.82516	5.79837	4.80358	4.52505			3.41927	6.20627	3.94961	4.52505
				0	0	--	Daucus_carota_newGene_26	0.0596183	0.203884	0.00753033	0	0.148475			0.096414	0.321317	0.027695	0.148475
				0	0	--	Daucus_carota_newGene_2604	0	0	0	0	0.654539			1.39493	0.568684	0	0.654539
				0	0	--	Daucus_carota_newGene_2606	282.804	365.011	412.698	345.642	263.665			244.334	295.655	251.005	263.665
				0	0	--	Daucus_carota_newGene_2607	13.4833	11.934	12.3484	10.9982	10.8935			11.1265	10.8604	10.6938	10.8935
				0	0	--	Daucus_carota_newGene_2608	16.3658	28.3664	11.3988	7.26774	5.25407			5.269	6.37807	4.11515	5.25407
				0	0	--	Daucus_carota_newGene_2611	4.44558	6.44719	6.00569	5.89731	5.43429			4.29367	4.57745	7.43174	5.43429
				0	0	--	Daucus_carota_newGene_2612	9.77505	9.31842	8.96905	8.95898	7.68381			7.66604	8.27131	7.11408	7.68381
				0	0	--	Daucus_carota_newGene_2613	0.110293	0.217681	0.0415693	0.048108	0.079815			0	0	0.239445	0.079815
				0	0	--	Daucus_carota_newGene_2614	0.275513	0.36827	0.507488	0.616265	0.368772			0.144101	0.37533	0.586886	0.368772
				0	0	--	Daucus_carota_newGene_2616	0.85596	0.746099	2.21882	1.60278	0.860386			0.711621	1.42366	0.445872	0.860386
				0	0	--	Daucus_carota_newGene_2618	0.20556	0.158924	0.133916	0.340214	0.0553543			0.166063	0	0	0.0553543
				0	0	--	Daucus_carota_newGene_262	1.08811	1.62612	0.733379	1.14783	1.2217			1.1784	1.20793	1.27877	1.2217
				0	0	--	Daucus_carota_newGene_2622	0.233439	0.107354	0.133203	0.017587	0.0433953			0.069469	0	0.060717	0.0433953
				0	0	--	Daucus_carota_newGene_2625	0.328045	0.297099	0.057331	0.269706	0.164893			0	0.132715	0.361965	0.164893
				0	0	--	Daucus_carota_newGene_2628	122.192	113.906	140.526	124.222	116.904			113.984	122.099	114.628	116.904
				0	0	--	Daucus_carota_newGene_2629	0.234441	0.426676	0.286916	0.41745	0.349175			0.210102	0.325317	0.512107	0.349175
				0	0	--	Daucus_carota_newGene_2631	11.5239	18.7272	16.6277	16.3857	18.3693			16.4583	20.2406	18.4088	18.3693
				0	0	--	Daucus_carota_newGene_2633	6.7694	8.41763	3.81345	2.65841	1.99676			2.6889	2.46371	0.83767	1.99676
				0	0	--	Daucus_carota_newGene_2634	0.114787	0	0	0	0			0	0	0	0
				0	0	--	Daucus_carota_newGene_2635	19.6382	19.3819	23.8665	19.5275	19.4307			20.5176	19.4554	18.3191	19.4307
				0	0	--	Daucus_carota_newGene_2636	4.5884	0.464589	0.00905967	0	0			0	0	0	0
				0	0	--	Daucus_carota_newGene_2637	6.36248	6.74926	6.78391	7.11509	8.03505			7.22955	7.62138	9.25421	8.03505
				0	0	--	Daucus_carota_newGene_2639	26.6077	1.6045	1.55845	0.473146	0.0986227			0.24137	0.054498	0	0.0986227
				0	0	--	Daucus_carota_newGene_264	4.68796	5.46412	5.49733	5.28084	4.53734			3.8897	2.87969	6.84263	4.53734
				0	0	--	Daucus_carota_newGene_2641	0	0	0.109893	0.0701173	0			0	0	0	0
				0	0	--	Daucus_carota_newGene_2645	0.894616	1.0385	1.12628	0.827383	0.670135			0.340176	1.14107	0.529162	0.670135
				0	0	--	Daucus_carota_newGene_2646	0.0306007	0.117577	0.220027	0.0825073	0.116528			0	0.262949	0.086634	0.116528
				0	0	--	Daucus_carota_newGene_2647	0	0.072611	0.0967787	0.115185	0.219239			0	0.469721	0.187996	0.219239
				0	0	--	Daucus_carota_newGene_2648	0.09387	0.0991067	0.134899	0.0511383	0.208791			0	0.339665	0.286709	0.208791
				0	0	--	Daucus_carota_newGene_265	0.802516	1.0421	0.376352	0.835934	0.294266			0.854384	0.028413	0	0.294266
				0	0	--	Daucus_carota_newGene_2652	0.150234	0.244929	0.085927	0.062461	0.194029			0.582088	0	0	0.194029
				0	0	--	Daucus_carota_newGene_2654	12.0152	16.9544	14.5151	11.4094	16.6117			15.8199	15.2219	18.7935	16.6117
				0	0	--	Daucus_carota_newGene_2655	2.07395	2.80966	4.16663	4.01694	4.0516			4.42906	3.6227	4.10303	4.0516
				0	0	--	Daucus_carota_newGene_2656	0	0	0	0	0.065252			0	0.195756	0	0.065252
				0	0	--	Daucus_carota_newGene_2661	0	0.006259	0	0	0.124987			0	0	0.37496	0.124987
				0	0	--	Daucus_carota_newGene_2663	0.572205	1.62644	0.847957	0.523893	0.798566			0.525342	1.75907	0.111287	0.798566
				0	0	--	Daucus_carota_newGene_2666	2.04655	1.95854	0.894727	4.09291	1.08374			1.52455	1.61628	0.1104	1.08374
				0	0	--	Daucus_carota_newGene_2667	1.73703	2.3909	0.944812	1.255	1.58958			1.32272	2.47771	0.968297	1.58958
				0	0	--	Daucus_carota_newGene_2668	0	0	0.0554087	0	0.066137			0	0.198411	0	0.066137
				0	0	--	Daucus_carota_newGene_2669	0	0	0.222936	0	0			0	0	0	0
				0	0	--	Daucus_carota_newGene_2671	6.10069	7.37924	8.0085	9.99319	7.27879			6.91203	7.23878	7.68557	7.27879
				0	0	--	Daucus_carota_newGene_2672	0.904368	0.58699	0.626951	0.216537	0.416578			0.623913	0.34843	0.277391	0.416578
				0	0	--	Daucus_carota_newGene_2674	0	0	0	0.0256243	0.0111367			0.03341	0	0	0.0111367
				0	0	--	Daucus_carota_newGene_2676	2.7551	0	0.0632917	1.24731	0.396292			1.18888	0	0	0.396292
				0	0	--	Daucus_carota_newGene_2679	0.681386	1.14158	1.33945	0.928671	0.347558			0.092223	0.912302	0.038148	0.347558
				0	0	--	Daucus_carota_newGene_268	0.522127	0.276165	0.963803	0.656495	1.46512			3.39533	1.00003	0	1.46512
				0	0	--	Daucus_carota_newGene_2687	0.529919	1.10791	0.0914497	0.00727867	0			0	0	0	0
				0	0	--	Daucus_carota_newGene_2689	0.141257	0.330592	0.161435	0	0.0484397			0	0.145319	0	0.0484397
				0	0	--	Daucus_carota_newGene_2690	8.70396	8.4404	9.3176	10.829	4.99399			5.15117	6.50617	3.32462	4.99399
				0	0	--	Daucus_carota_newGene_2691	26.5662	26.9904	24.9483	25.4188	24.5682			23.5055	26.0804	24.1186	24.5682
				0	0	--	Daucus_carota_newGene_2693	45.016	46.0008	36.5905	35.4051	37.9191			38.1837	37.4488	38.1247	37.9191
				0	0	--	Daucus_carota_newGene_2697	5.65803	7.50356	8.69046	7.58059	7.36646			6.56953	8.77082	6.75903	7.36646
				0	0	--	Daucus_carota_newGene_2698	0.0365027	0	0	0.0814667	0.0437103			0	0	0.131131	0.0437103
				0	0	--	Daucus_carota_newGene_2699	0	0.681966	4.82282	0.433289	0			0	0	0	0
				0	0	--	Daucus_carota_newGene_2703	0.0980293	0	0.183666	0	0.154787			0	0	0.464361	0.154787
				0	0	--	Daucus_carota_newGene_2706	0	0.35638	0.046986	0.159397	0			0	0	0	0
				0	0	--	Daucus_carota_newGene_2707	0.0560443	0	0	0.0983667	0			0	0	0	0
				0	0	--	Daucus_carota_newGene_2708	0.180193	0.481066	0.03718	0.190668	0			0	0	0	0
				0	0	--	Daucus_carota_newGene_2709	0	0.682611	0	0	0			0	0	0	0
				0	0	--	Daucus_carota_newGene_2715	0.158228	0.659611	0.783822	1.6242	0.975296			0	0.717492	2.2084	0.975296
				0	0	--	Daucus_carota_newGene_2716	28.7715	27.9457	25.9932	26.6428	25.9933			27.2432	25.2575	25.4791	25.9933
				0	0	--	Daucus_carota_newGene_2717	6.48158	12.4201	3.4122	1.65134	3.1297			1.06687	1.46425	6.85798	3.1297
				0	0	--	Daucus_carota_newGene_2718	11.2738	3.73024	5.11531	5.84214	5.21605			4.56351	7.81388	3.27075	5.21605
				0	0	--	Daucus_carota_newGene_2724	0.347926	0.190636	0.666594	0.465516	0.845829			0.712029	0.897786	0.927671	0.845829
				0	0	--	Daucus_carota_newGene_2728	0.037738	0.0591797	0	0	0			0	0	0	0
				0	0	--	Daucus_carota_newGene_2729	9.06758	10.85	10.1443	10.0857	9.68587			10.6133	8.9673	9.47704	9.68587
				0	0	--	Daucus_carota_newGene_273	1.4123	2.40523	3.17268	5.76645	5.33096			6.07363	5.39011	4.52914	5.33096
				0	0	--	Daucus_carota_newGene_2731	0.393264	0	0	0	0			0	0	0	0
				0	0	--	Daucus_carota_newGene_2733	0	0.0235607	0.0858473	0.192774	0.0847937			0	0.148314	0.106067	0.0847937
				0	0	--	Daucus_carota_newGene_2734	0.608662	0.178053	0.225956	0.15536	0.0428087			0	0.046394	0.082032	0.0428087
				0	0	--	Daucus_carota_newGene_2735	159.923	373.858	282.839	212.309	360.995			304.61	375.424	402.952	360.995
				0	0	--	Daucus_carota_newGene_2736	1.92046	2.47123	1.82698	1.72271	1.49207			1.52246	1.7394	1.21435	1.49207
				0	0	--	Daucus_carota_newGene_2737	0.760818	0.725921	1.00695	0.56001	0.901771			0.789291	0.594959	1.32106	0.901771
				0	0	--	Daucus_carota_newGene_2738	0	0.095803	0.33952	0.0888067	0			0	0	0	0
				0	0	--	Daucus_carota_newGene_2739	0	0.113359	0	0.215791	0			0	0	0	0
				0	0	--	Daucus_carota_newGene_274	0.63119	0.589897	0.953348	0.868178	0.631126			0.648286	0.766549	0.478543	0.631126
				0	0	--	Daucus_carota_newGene_2740	0	0	0	0	0.0664253			0.199276	0	0	0.0664253
				0	0	--	Daucus_carota_newGene_2741	2.12896	2.00078	2.71379	1.86256	2.26397			2.31943	2.32525	2.14723	2.26397
				0	0	--	Daucus_carota_newGene_2744	0.0366013	0.175447	0.0325733	0	0.0576567			0	0	0.17297	0.0576567
				0	0	--	Daucus_carota_newGene_2745	1.01118	1.45406	1.78686	2.87566	2.11001			0.84261	3.96949	1.51792	2.11001
				0	0	--	Daucus_carota_newGene_2748	0.583112	0.439496	0.501532	0.345645	0.127746			0.077666	0.126389	0.179182	0.127746
				0	0	--	Daucus_carota_newGene_2749	0.054939	0.0964017	0.16712	0.182478	0.0537133			0.16114	0	0	0.0537133
				0	0	--	Daucus_carota_newGene_275	0.059467	0.0746297	0	0.0186493	0			0	0	0	0
				0	0	--	Daucus_carota_newGene_2750	0	0.0286817	0.0209067	0	0.289166			0.332878	0	0.534619	0.289166
				0	0	--	Daucus_carota_newGene_2752	0	0	0.0350893	0.108056	0			0	0	0	0
				0	0	--	Daucus_carota_newGene_2753	0.214027	0.323624	0.225739	0.187909	0.118245			0.058059	0.053641	0.243034	0.118245
				0	0	--	Daucus_carota_newGene_2754	0.245673	0.265404	0.132901	0.247559	0.141358			0.147196	0.132803	0.144076	0.141358
				0	0	--	Daucus_carota_newGene_2755	1.04365	1.44658	0.867434	0.62811	0.782227			0.835889	0.736976	0.773816	0.782227
				0	0	--	Daucus_carota_newGene_2757	0.119995	0	0	0	0			0	0	0	0
				0	0	--	Daucus_carota_newGene_2761	2.16302	2.95785	3.11607	2.54712	2.2402			1.62917	3.5138	1.57764	2.2402
				0	0	--	Daucus_carota_newGene_2763	0.0973557	0.0454357	0.14696	0	0.0491967			0	0	0.14759	0.0491967
				0	0	--	Daucus_carota_newGene_2765	0.399596	0.0235793	0.0815323	0.132424	0.234765			0	0.704296	0	0.234765
				0	0	--	Daucus_carota_newGene_2766	0.575016	1.65437	1.40728	1.35436	1.60698			1.3119	0.805233	2.70381	1.60698
				0	0	--	Daucus_carota_newGene_2767	0.343181	0	0.122235	0	0			0	0	0	0
				0	0	--	Daucus_carota_newGene_2768	0	0.047375	0.0221217	0.102363	0.509536			0.482232	1.04638	0	0.509536
				0	0	--	Daucus_carota_newGene_2769	0.339109	0.0313333	0.160149	0.068165	0.156828			0.390269	0	0.080214	0.156828
				0	0	--	Daucus_carota_newGene_277	13.4931	16.4483	17.5088	13.5335	18.2903			10.3101	28.9472	15.6136	18.2903
				0	0	--	Daucus_carota_newGene_2770	43.9457	40.747	41.8835	42.0036	42.0822			39.3051	42.8311	44.1103	42.0822
				0	0	--	Daucus_carota_newGene_2771	0.089909	0.203864	0.10378	0.0826453	0.045525			0	0.084317	0.052258	0.045525
				0	0	--	Daucus_carota_newGene_2773	0.793945	0.666975	0.736629	0.781787	0.922659			0.560638	1.24812	0.959221	0.922659
				0	0	--	Daucus_carota_newGene_2774	2.69562	1.72325	1.82923	1.80245	1.48624			1.93294	1.1546	1.37119	1.48624
				0	0	--	Daucus_carota_newGene_2775	0	0.0290687	0.223861	0.886518	0.215937			0.243329	0.256043	0.148439	0.215937
				0	0	--	Daucus_carota_newGene_2776	5.80079	7.49668	6.75646	8.13879	5.66142			6.161	5.60389	5.21936	5.66142
				0	0	--	Daucus_carota_newGene_2777	0.16859	0.480002	0.604015	3.43709	1.33045			2.27097	1.1776	0.542792	1.33045
				0	0	--	Daucus_carota_newGene_2778	0.023638	0.123414	0.602611	0.589321	0.0535073			0.160522	0	0	0.0535073
				0	0	--	Daucus_carota_newGene_2779	0.269203	0.795508	0.173836	0.60124	0.399515			1.05346	0	0.145083	0.399515
				0	0	--	Daucus_carota_newGene_2780	2.34765	2.14203	2.41902	1.31678	1.62262			1.16016	1.89307	1.81462	1.62262
				0	0	--	Daucus_carota_newGene_2781	0.782417	0.456652	0.302155	0.193622	0.175503			0.03815	0.172679	0.31568	0.175503
				0	0	--	Daucus_carota_newGene_2782	11.869	9.15504	12.1425	6.10474	10.5665			5.77147	11.8968	14.0314	10.5665
				0	0	--	Daucus_carota_newGene_2783	879.051	376.679	310.344	455.973	316.691			323.472	358.871	267.731	316.691
				0	0	--	Daucus_carota_newGene_2785	0.141675	0.564115	0.714573	0.0903397	0.092831			0	0.278493	0	0.092831
				0	0	--	Daucus_carota_newGene_2787	5.39433	7.19013	5.32304	5.77025	6.19234			6.55924	6.32029	5.69748	6.19234
				0	0	--	Daucus_carota_newGene_2788	0	0.25245	0	0.062627	0.012168			0	0	0.036504	0.012168
				0	0	--	Daucus_carota_newGene_279	0.96132	0.665885	0.752706	0.269875	0.0967843			0.290353	0	0	0.0967843
				0	0	--	Daucus_carota_newGene_2792	3.83247	4.48134	4.70578	4.03258	2.97129			2.54463	2.51054	3.85869	2.97129
				0	0	--	Daucus_carota_newGene_2795	9.06983	7.37328	10.3743	11.2978	12.5136			11.0464	10.6663	15.8281	12.5136
				0	0	--	Daucus_carota_newGene_2796	0.391356	0.266781	0.175069	0.157558	0.334981			0.145078	0.211973	0.647893	0.334981
				0	0	--	Daucus_carota_newGene_2797	1.94897	2.14318	3.71072	1.95388	2.83559			0.358994	3.99726	4.15053	2.83559
				0	0	--	Daucus_carota_newGene_2798	1.6123	3.75239	2.2724	1.70894	1.0573			1.26168	0.956046	0.954173	1.0573
				0	0	--	Daucus_carota_newGene_2799	8.1474	9.45488	10.0992	8.08491	9.29203			4.18911	12.1103	11.5766	9.29203
				0	0	--	Daucus_carota_newGene_28	0.155433	0.157126	0.383923	0.697338	0.458729			0.932987	0.443199	0	0.458729
				0	0	--	Daucus_carota_newGene_280	0	0.0789507	0.094289	0	0			0	0	0	0
				0	0	--	Daucus_carota_newGene_2800	4.65333	5.02042	4.68363	5.34287	4.67883			4.63402	3.72272	5.67975	4.67883
				0	0	--	Daucus_carota_newGene_2802	0.110305	0	0.026957	0.0722937	0.0730573			0	0	0.219172	0.0730573
				0	0	--	Daucus_carota_newGene_2805	11.5481	11.6008	13.8653	12.4214	14.614			13.6809	14.8089	15.3523	14.614
				0	0	--	Daucus_carota_newGene_2806	14.1198	15.9961	16.1284	16.8163	13.8768			13.8041	14.1396	13.6866	13.8768
				0	0	--	Daucus_carota_newGene_2807	0.220577	0.0425117	0	0.0488653	0			0	0	0	0
				0	0	--	Daucus_carota_newGene_2808	0	0.129648	0	0	0			0	0	0	0
				0	0	--	Daucus_carota_newGene_2809	0.188413	0.11325	0	0.229506	0			0	0	0	0
				0	0	--	Daucus_carota_newGene_281	2.87071	1.42818	1.14873	2.28347	4.51924			3.31102	1.63927	8.60743	4.51924
				0	0	--	Daucus_carota_newGene_2810	0.291816	0.114328	0	0.110844	0			0	0	0	0
				0	0	--	Daucus_carota_newGene_2811	57.7204	93.4682	88.4827	94.8339	98.6287			108.839	83.499	103.548	98.6287
				0	0	--	Daucus_carota_newGene_2813	7.41976	8.51185	7.49559	8.27538	6.95386			6.59973	6.44931	7.81253	6.95386
				0	0	--	Daucus_carota_newGene_2814	0.02933	0.0499177	0.0213843	0.0631943	0.0358353			0.022919	0.020891	0.063696	0.0358353
				0	0	--	Daucus_carota_newGene_2815	2.37812	1.63163	1.70467	2.61837	1.7963			1.84217	1.25584	2.2909	1.7963
				0	0	--	Daucus_carota_newGene_2816	3.51525	3.26675	3.65192	2.59457	2.63586			2.63649	2.26754	3.00355	2.63586
				0	0	--	Daucus_carota_newGene_2817	0.0220263	0.045305	0.014905	0.142035	0.00308467			0	0.009254	0	0.00308467
				0	0	--	Daucus_carota_newGene_2818	0.0630273	0.029441	0.0240913	0	0			0	0	0	0
				0	0	--	Daucus_carota_newGene_2819	0.0934373	0	0	0	0			0	0	0	0
				0	0	--	Daucus_carota_newGene_282	6.28466	7.59934	7.49166	7.12517	5.32335			5.44906	5.72349	4.79749	5.32335
				0	0	--	Daucus_carota_newGene_2821	0	0	0	0	0.06526			0	0.19578	0	0.06526
				0	0	--	Daucus_carota_newGene_2822	0.188817	0.595609	0.0560787	0.077334	0.39009			0.26201	0.20097	0.70729	0.39009
				0	0	--	Daucus_carota_newGene_2823	1.63101	1.43023	1.43343	1.77893	1.55883			1.20085	1.25188	2.22375	1.55883
				0	0	--	Daucus_carota_newGene_2825	2.05674	2.90243	3.07374	3.03322	2.16576			1.92031	2.31101	2.26596	2.16576
				0	0	--	Daucus_carota_newGene_2827	0.703956	4.38419	0.343225	2.56467	1.29196			2.74787	1.12803	0	1.29196
				0	0	--	Daucus_carota_newGene_2828	0.0172337	0.863433	0.0393463	0.793672	0.124392			0	0	0.373177	0.124392
				0	0	--	Daucus_carota_newGene_2829	0.737328	2.7848	0.589606	3.03464	0.10315			0	0	0.30945	0.10315
				0	0	--	Daucus_carota_newGene_2833	1.03809	1.18025	0.812985	1.78566	1.07282			0.973164	1.6069	0.638408	1.07282
				0	0	--	Daucus_carota_newGene_2834	0.179456	0.0899943	0.504894	0.731014	0.183903			0.303114	0	0.248595	0.183903
				0	0	--	Daucus_carota_newGene_2837	35.9308	31.9469	32.6112	30.9281	27.7977			31.4773	26.3659	25.5497	27.7977
				0	0	--	Daucus_carota_newGene_284	0.665208	0.526132	0.741421	0.928945	0.702985			1.02384	0.34472	0.740399	0.702985
				0	0	--	Daucus_carota_newGene_2840	0.502592	0.054357	0	0	0			0	0	0	0
				0	0	--	Daucus_carota_newGene_2841	156.362	125.057	98.1368	98.0878	90.7933			90.9976	94.9407	86.4416	90.7933
				0	0	--	Daucus_carota_newGene_2842	3.18437	2.89855	3.06045	3.14594	2.43836			2.62965	2.25051	2.4349	2.43836
				0	0	--	Daucus_carota_newGene_2843	0.297282	0.458344	0.444292	0.439941	0.335177			0.333808	0	0.671723	0.335177
				0	0	--	Daucus_carota_newGene_2844	0.0696917	0	0.0219243	0	0.087491			0.085842	0	0.176631	0.087491
				0	0	--	Daucus_carota_newGene_2846	0	0	0.040153	0.0997857	0.056216			0	0.168648	0	0.056216
				0	0	--	Daucus_carota_newGene_2847	0	0.0331983	0.0651573	0	0			0	0	0	0
				0	0	--	Daucus_carota_newGene_2848	0.016608	0	0	0	0			0	0	0	0
				0	0	--	Daucus_carota_newGene_2849	2.69745	5.66687	4.41671	7.693	8.68157			7.25359	10.6232	8.16789	8.68157
				0	0	--	Daucus_carota_newGene_285	0.127569	0.232185	0.318743	0.319265	0.155684			0.248122	0	0.218929	0.155684
				0	0	--	Daucus_carota_newGene_2852	40.8686	50.9745	48.6095	39.4752	39.5773			38.4821	39.1643	41.0854	39.5773
				0	0	--	Daucus_carota_newGene_2853	8.29585	14.0803	10.0565	10.9542	10.9734			6.8422	13.7308	12.3473	10.9734
				0	0	--	Daucus_carota_newGene_2855	1.81377	2.80074	3.02607	1.42578	1.18811			0.990088	2.57424	0	1.18811
				0	0	--	Daucus_carota_newGene_2857	0.801501	1.4033	2.29881	0.803873	1.32559			2.54303	0.886154	0.547587	1.32559
				0	0	--	Daucus_carota_newGene_2858	0.263345	0.0286697	0.082781	0	0			0	0	0	0
				0	0	--	Daucus_carota_newGene_2859	0	0.0820377	0	0	0.130436			0	0.391309	0	0.130436
				0	0	--	Daucus_carota_newGene_2860	0.689787	2.31672	1.65801	1.47367	1.49262			1.8527	0.868972	1.7562	1.49262
				0	0	--	Daucus_carota_newGene_2861	21.159	21.6411	15.4582	15.8075	13.235			13.554	10.5595	15.5914	13.235
				0	0	--	Daucus_carota_newGene_2862	0.262178	0.598465	0.400703	0.281243	0.285808			0.32317	0.294344	0.239911	0.285808
				0	0	--	Daucus_carota_newGene_2863	1.80016	1.95742	3.26532	3.55047	3.64867			2.39504	3.22031	5.33068	3.64867
				0	0	--	Daucus_carota_newGene_2864	0.348356	0.186671	0.582165	0.524419	0.747273			0.360838	0.964432	0.91655	0.747273
				0	0	--	Daucus_carota_newGene_2866	1.9269	1.7252	2.90029	2.09295	2.05789			1.94468	1.80233	2.42665	2.05789
				0	0	--	Daucus_carota_newGene_2868	0.346818	0.546846	0.379489	0.369342	0.143713			0	0.201913	0.229226	0.143713
				0	0	--	Daucus_carota_newGene_287	0.757817	1.07372	0.829312	1.39938	0.667229			0.408647	1.35408	0.238962	0.667229
				0	0	--	Daucus_carota_newGene_2872	19.1258	42.0678	19.8714	11.0553	12.0996			13.6017	14.9806	7.71642	12.0996
				0	0	--	Daucus_carota_newGene_2874	30.2925	35.0113	33.0098	16.6737	15.7235			14.2735	17.2276	15.6695	15.7235
				0	0	--	Daucus_carota_newGene_2879	3.53306	1.68292	4.28609	2.22881	3.28913			0.305379	5.65584	3.90618	3.28913
				0	0	--	Daucus_carota_newGene_2880	0.487967	0.268974	0	0.292972	0.0618947			0	0.185684	0	0.0618947
				0	0	--	Daucus_carota_newGene_2881	7.57395	9.46317	9.15047	10.775	5.46353			6.9731	5.37492	4.04258	5.46353
				0	0	--	Daucus_carota_newGene_2882	7.74861	9.91114	11.941	6.23498	10.3055			8.0432	9.69973	13.1736	10.3055
				0	0	--	Daucus_carota_newGene_2885	4.08017	2.85953	2.95719	2.57609	2.31947			2.2253	2.68748	2.04562	2.31947
				0	0	--	Daucus_carota_newGene_2886	0.154116	0.0751787	0	0.186202	0.021637			0.064911	0	0	0.021637
				0	0	--	Daucus_carota_newGene_2887	0.212056	2.3653	4.05176	0.0344897	0.485781			0	0.062748	1.3946	0.485781
				0	0	--	Daucus_carota_newGene_2889	4.27584	2.41833	1.60047	1.54506	0.857814			0.873886	0.65841	1.04115	0.857814
				0	0	--	Daucus_carota_newGene_2890	7.07348	8.3044	4.81171	3.62454	1.42749			0.928449	1.65085	1.70316	1.42749
				0	0	--	Daucus_carota_newGene_2891	2.32312	1.81264	1.61792	1.17494	0.684586			0.45819	0.909431	0.686136	0.684586
				0	0	--	Daucus_carota_newGene_2892	0.581825	0.311568	0.464972	0.531901	0.491724			0.384772	0.182193	0.908206	0.491724
				0	0	--	Daucus_carota_newGene_2893	11.2143	12.634	13.7343	14.5297	10.38			9.70957	9.42693	12.0036	10.38
				0	0	--	Daucus_carota_newGene_2894	24.9423	24.0002	12.3269	9.22032	6.40054			6.94409	4.34154	7.91599	6.40054
				0	0	--	Daucus_carota_newGene_2896	2.33348	2.19107	1.65856	1.81821	1.87814			1.96004	1.45071	2.22367	1.87814
				0	0	--	Daucus_carota_newGene_2897	0.386762	0.924668	0.555633	0.271889	0.316758			0.28751	0.662764	0	0.316758
				0	0	--	Daucus_carota_newGene_2899	0.900856	0.695691	1.72178	0.98878	1.0581			0	1.05551	2.11879	1.0581
				0	0	--	Daucus_carota_newGene_290	0.0369667	0.364171	0.333377	0.0629393	0.176344			0	0.238837	0.290194	0.176344
				0	0	--	Daucus_carota_newGene_2904	27.6652	40.2428	22.8188	16.3531	10.0895			8.52287	11.6727	10.073	10.0895
				0	0	--	Daucus_carota_newGene_2906	34.0863	28.268	28.0291	26.2903	26.1218			25.2363	29.4448	23.6843	26.1218
				0	0	--	Daucus_carota_newGene_2907	48.6136	25.4713	22.2285	24.7643	14.7035			16.6706	13.7308	13.7092	14.7035
				0	0	--	Daucus_carota_newGene_2908	3.36516	3.16374	3.61507	3.96163	2.68447			2.67095	3.00612	2.37634	2.68447
				0	0	--	Daucus_carota_newGene_291	0.140431	0.174724	0.0216587	0	0.0928927			0.278678	0	0	0.0928927
				0	0	--	Daucus_carota_newGene_2911	0.14226	0.051889	0.030635	0.163043	0.114317			0.252415	0.06997	0.020567	0.114317
				0	0	--	Daucus_carota_newGene_2912	0.018311	0	0.16526	0	0			0	0	0	0
				0	0	--	Daucus_carota_newGene_2914	0.0185557	0.0671043	0.048465	0	0			0	0	0	0
				0	0	--	Daucus_carota_newGene_2916	120.995	131.53	151.651	128.229	145.977			139.696	155.856	142.38	145.977
				0	0	--	Daucus_carota_newGene_2918	119.445	119.423	106.878	112.475	95.219			93.7897	93.4163	98.4509	95.219
				0	0	--	Daucus_carota_newGene_2919	0.352447	1.02394	0.525863	0.151536	0.631862			0.350807	0.252387	1.29239	0.631862
				0	0	--	Daucus_carota_newGene_292	0.29711	0.347663	0.773734	0.650822	0.600396			0.271062	0.796636	0.733491	0.600396
				0	0	--	Daucus_carota_newGene_2921	4.30974	7.85852	4.573	3.91735	2.49721			2.51259	3.71798	1.26107	2.49721
				0	0	--	Daucus_carota_newGene_2924	0.137058	0	0.00978533	0	0			0	0	0	0
				0	0	--	Daucus_carota_newGene_2925	1.21226	0.370835	0.268967	0.077792	0.0351893			0.064892	0.040676	0	0.0351893
				0	0	--	Daucus_carota_newGene_2926	0.178746	0.136364	0	0	0			0	0	0	0
				0	0	--	Daucus_carota_newGene_2927	0.265536	0.10267	0.0234387	0.0452413	0			0	0	0	0
				0	0	--	Daucus_carota_newGene_2929	0.468482	0.0970203	0.0824123	0.136385	0			0	0	0	0
				0	0	--	Daucus_carota_newGene_2930	0.424427	0.284623	0.282276	0.104572	0.407728			0.195234	0.360084	0.667866	0.407728
				0	0	--	Daucus_carota_newGene_2932	0	0.106704	0	0	0			0	0	0	0
				0	0	--	Daucus_carota_newGene_2933	5.73354	6.68183	7.16259	7.26127	5.89685			6.22342	6.24293	5.2242	5.89685
				0	0	--	Daucus_carota_newGene_2935	2.34258	3.35026	2.30072	2.17451	1.48721			1.79181	0.343479	2.32633	1.48721
				0	0	--	Daucus_carota_newGene_2936	47.1537	40.6125	38.2973	39.2986	40.4461			40.9093	38.7181	41.7108	40.4461
				0	0	--	Daucus_carota_newGene_2940	0.226642	1.6613	0.0161627	0.0184487	0.0369263			0.091777	0.019002	0	0.0369263
				0	0	--	Daucus_carota_newGene_2941	0.211666	0.207419	0.125556	0.050012	0.0998623			0.07747	0.087477	0.13464	0.0998623
				0	0	--	Daucus_carota_newGene_2943	0.454696	0.582091	0.50563	0.527571	0.917804			0.652616	0.93232	1.16847	0.917804
				0	0	--	Daucus_carota_newGene_2945	0.441453	0.269763	0.34301	0.918503	0.344981			0.48127	0.478415	0.075259	0.344981
				0	0	--	Daucus_carota_newGene_2947	0.251869	0.141423	0.121246	0.181577	0			0	0	0	0
				0	0	--	Daucus_carota_newGene_2948	0.0704573	0.0755217	0.0644073	0.0416893	0.377483			0.217306	0.121478	0.793665	0.377483
				0	0	--	Daucus_carota_newGene_2949	0.135836	0	0	0	0			0	0	0	0
				0	0	--	Daucus_carota_newGene_295	1.99673	2.54143	1.80173	2.40141	1.03885			1.21186	1.4957	0.408999	1.03885
				0	0	--	Daucus_carota_newGene_2953	0.843247	0.898094	1.15846	0.867458	0.670622			0.456754	0.441709	1.1134	0.670622
				0	0	--	Daucus_carota_newGene_2955	0.184513	0.113977	0.365435	0.0677763	0.0535687			0.160706	0	0	0.0535687
				0	0	--	Daucus_carota_newGene_2957	2.91301	4.76299	3.47611	5.52033	5.15528			5.58065	4.02726	5.85794	5.15528
				0	0	--	Daucus_carota_newGene_2958	0.623957	0.503566	0.824838	1.75712	1.45541			0.340465	1.15719	2.86858	1.45541
				0	0	--	Daucus_carota_newGene_2959	9.97624	13.8369	10.5119	10.5079	9.98757			11.0688	8.28384	10.6101	9.98757
				0	0	--	Daucus_carota_newGene_2961	182.678	173.463	149.174	127.376	144.999			132.611	178.772	123.615	144.999
				0	0	--	Daucus_carota_newGene_2965	0.396961	0.926072	1.00932	0.602736	0.208737			0.035165	0.259052	0.331994	0.208737
				0	0	--	Daucus_carota_newGene_2967	0.0667033	0.075926	0.122116	0	0.030895			0	0	0.092685	0.030895
				0	0	--	Daucus_carota_newGene_2968	4.70209	5.41356	11.8714	8.65847	9.78231			10.6125	10.2186	8.51584	9.78231
				0	0	--	Daucus_carota_newGene_2969	7.61606	13.6346	9.68725	9.6739	9.92481			10.7128	8.33847	10.7232	9.92481
				0	0	--	Daucus_carota_newGene_297	31.6959	33.3105	33.2483	40.7513	37.0634			42.4829	35.1856	33.5216	37.0634
				0	0	--	Daucus_carota_newGene_2971	0.204915	0.115666	0.0190417	0	0.0855467			0	0.25664	0	0.0855467
				0	0	--	Daucus_carota_newGene_2975	134.006	98.5125	89.2574	83.2674	87.795			91.5297	97.4914	74.3638	87.795
				0	0	--	Daucus_carota_newGene_2976	0.112198	0.0187597	0	0	0			0	0	0	0
				0	0	--	Daucus_carota_newGene_2977	1.54964	2.28388	2.67455	3.21224	4.28301			5.11275	3.20652	4.52977	4.28301
				0	0	--	Daucus_carota_newGene_2978	0.886387	1.88091	1.14145	0.562665	0.617679			0.725281	0.379334	0.748422	0.617679
				0	0	--	Daucus_carota_newGene_2979	0.0462393	0	0.0662553	0.144084	0			0	0	0	0
				0	0	--	Daucus_carota_newGene_298	75.4598	92.7128	83.7413	86.2212	75.2919			80.7483	73.1229	72.0046	75.2919
				0	0	--	Daucus_carota_newGene_2981	0	0.0863943	0.0988513	0	0.033421			0.100263	0	0	0.033421
				0	0	--	Daucus_carota_newGene_2982	0	0.010169	0.11918	0	0.0406187			0.061092	0	0.060764	0.0406187
				0	0	--	Daucus_carota_newGene_2983	0.124739	0	0.447152	0	0			0	0	0	0
				0	0	--	Daucus_carota_newGene_2984	0.0337007	0.085094	0.170296	0.0386037	0.137232			0	0.202006	0.209689	0.137232
				0	0	--	Daucus_carota_newGene_2986	13.5051	13.5746	13.6787	12.1463	12.8204			13.1116	15.519	9.83064	12.8204
				0	0	--	Daucus_carota_newGene_2987	0	0.359132	0.113142	0	0			0	0	0	0
				0	0	--	Daucus_carota_newGene_2988	0	0.0851943	0	0	0			0	0	0	0
				0	0	--	Daucus_carota_newGene_2989	0.553651	0.711701	0.768822	0.317384	0.823103			0.494634	1.00779	0.966884	0.823103
				0	0	--	Daucus_carota_newGene_2990	3.82134	3.82355	2.9989	3.30323	2.58495			3.19291	3.43721	1.12473	2.58495
				0	0	--	Daucus_carota_newGene_2991	0.881333	0.537677	0.459672	0.320143	0.0881807			0.085696	0.178846	0	0.0881807
				0	0	--	Daucus_carota_newGene_2994	1.22759	1.61633	1.62593	1.20571	1.1102			0.733645	0.782257	1.81471	1.1102
				0	0	--	Daucus_carota_newGene_2996	0.608618	0.203648	0.135595	0.173033	0			0	0	0	0
				0	0	--	Daucus_carota_newGene_2997	1.49133	1.88302	1.9085	2.45799	2.48242			2.61537	2.00048	2.83141	2.48242
				0	0	--	Daucus_carota_newGene_2999	0	0.0801387	0	0	0.0349973			0.104992	0	0	0.0349973
				0	0	--	Daucus_carota_newGene_3	0.524639	17.4241	32.4075	16.5038	2.75257			2.42559	4.08939	1.74275	2.75257
				0	0	--	Daucus_carota_newGene_30	0	0	0.0473373	0.0811143	0.0635557			0.190667	0	0	0.0635557
				0	0	--	Daucus_carota_newGene_300	0.0358923	0.245643	0.822213	0.511855	0.582358			1.46905	0	0.278027	0.582358
				0	0	--	Daucus_carota_newGene_3001	10.7015	3.86065	2.91853	2.59138	2.38565			2.86208	2.23079	2.06409	2.38565
				0	0	--	Daucus_carota_newGene_3002	4.35065	7.27686	5.38339	6.52227	5.82459			6.30953	6.32492	4.8393	5.82459
				0	0	--	Daucus_carota_newGene_3003	0	0.100948	0.0992083	0	0			0	0	0	0
				0	0	--	Daucus_carota_newGene_3004	1.31248	1.41631	1.22303	0.550714	0.275811			0.217627	0.154339	0.455466	0.275811
				0	0	--	Daucus_carota_newGene_3005	1.84122	2.21	1.8738	1.96116	1.53892			1.26061	1.85241	1.50375	1.53892
				0	0	--	Daucus_carota_newGene_3007	0	0	0	0.058372	0.223573			0	0	0.670718	0.223573
				0	0	--	Daucus_carota_newGene_3008	0	0.0887487	0	0	0			0	0	0	0
				0	0	--	Daucus_carota_newGene_301	31.3976	32.3106	32.8371	27.6276	25.9986			24.0177	26.8774	27.1008	25.9986
				0	0	--	Daucus_carota_newGene_3010	26.5587	22.4346	22.5565	22.1806	18.276			18.3494	18.3164	18.1623	18.276
				0	0	--	Daucus_carota_newGene_3012	30.6688	24.5065	16.4484	16.6602	9.45987			9.69423	10.9676	7.71775	9.45987
				0	0	--	Daucus_carota_newGene_3013	0.0387207	0.308455	0.220015	0.0445593	0.18347			0.510689	0.039722	0	0.18347
				0	0	--	Daucus_carota_newGene_3015	0.261707	0.428944	0.204927	0.20267	0.212034			0	0.244075	0.392026	0.212034
				0	0	--	Daucus_carota_newGene_3016	2.10828	2.6126	2.44116	2.32317	2.77288			2.97201	2.72228	2.62434	2.77288
				0	0	--	Daucus_carota_newGene_3017	15.2854	13.0968	16.3194	18.9847	20.1848			20.9091	20.0535	19.5917	20.1848
				0	0	--	Daucus_carota_newGene_3018	6.4183	6.14161	6.41611	7.24513	12.2783			11.9972	11.383	13.4546	12.2783
				0	0	--	Daucus_carota_newGene_3019	0.0947993	0	0	0	0			0	0	0	0
				0	0	--	Daucus_carota_newGene_302	11.2146	7.96643	7.07258	5.69509	5.14847			4.77803	5.52087	5.14651	5.14847
				0	0	--	Daucus_carota_newGene_3022	27.5169	38.2585	44.2546	68.2098	54.3393			58.4254	53.6355	50.9569	54.3393
				0	0	--	Daucus_carota_newGene_3023	1.50051	0.921205	0.742914	0.674109	0.469322			0.344205	0.570142	0.493619	0.469322
				0	0	--	Daucus_carota_newGene_3025	17.7194	8.69269	6.30885	7.59491	4.30177			4.3805	4.36547	4.15935	4.30177
				0	0	--	Daucus_carota_newGene_3026	6.09717	2.94164	3.50048	5.30063	2.99794			2.93182	3.05777	3.00424	2.99794
				0	0	--	Daucus_carota_newGene_3028	3.1266	4.05733	3.60549	3.89601	4.09759			4.05078	4.02629	4.21571	4.09759
				0	0	--	Daucus_carota_newGene_3029	1.93701	2.62729	2.07139	1.92876	1.95054			1.76105	2.0706	2.01999	1.95054
				0	0	--	Daucus_carota_newGene_303	0.164867	0.016617	0.0923017	0.121708	0.16845			0.227786	0.144373	0.133192	0.16845
				0	0	--	Daucus_carota_newGene_3034	0.745835	0.119714	0.017707	0	0.116784			0	0.350351	0	0.116784
				0	0	--	Daucus_carota_newGene_3036	37.4728	32.9195	29.4349	24.4489	30.8229			29.5662	31.9181	30.9843	30.8229
				0	0	--	Daucus_carota_newGene_3037	1.11604	0.643438	0.552807	0.998851	0.642546			0.528109	0.534393	0.865136	0.642546
				0	0	--	Daucus_carota_newGene_3038	26.9153	19.1966	17.236	26.179	14.8066			15.6149	20.8856	7.91922	14.8066
				0	0	--	Daucus_carota_newGene_3039	5.49818	3.2468	2.30406	2.52566	1.8113			1.14341	1.81679	2.47369	1.8113
				0	0	--	Daucus_carota_newGene_304	0.0444357	0	0.193211	0.162486	0.489979			0.35595	0.990651	0.123335	0.489979
				0	0	--	Daucus_carota_newGene_3040	2.03826	2.09631	2.2926	2.90614	3.9346			5.15257	3.14361	3.50761	3.9346
				0	0	--	Daucus_carota_newGene_3041	0.718875	0.470736	0.509292	0.641437	0.449917			0.56827	0.483762	0.297718	0.449917
				0	0	--	Daucus_carota_newGene_3042	4.82521	7.16083	9.62687	7.91229	3.29282			2.0942	5.4818	2.30245	3.29282
				0	0	--	Daucus_carota_newGene_3044	44.3422	46.1178	26.3162	15.5389	13.5859			12.8719	18.9558	8.93003	13.5859
				0	0	--	Daucus_carota_newGene_3045	2.83024	2.63545	2.9518	2.11808	2.32941			2.08	2.29212	2.6161	2.32941
				0	0	--	Daucus_carota_newGene_3047	3.59234	4.21329	2.64399	2.53254	2.24615			2.19757	2.58599	1.9549	2.24615
				0	0	--	Daucus_carota_newGene_3049	0.286286	0.215936	0.511168	0.238822	0.1645			0.451556	0.041945	0	0.1645
				0	0	--	Daucus_carota_newGene_3050	0.126078	0.187003	0.244461	0.10181	0.294277			0.38615	0.28392	0.212761	0.294277
				0	0	--	Daucus_carota_newGene_3053	0	0.176314	0.366362	0.493699	0.0956323			0	0.077702	0.209195	0.0956323
				0	0	--	Daucus_carota_newGene_3054	0.243335	0.637385	1.00826	0.44105	1.07769			1.08513	0.623932	1.52399	1.07769
				0	0	--	Daucus_carota_newGene_3056	24.4951	28.374	27.6254	28.5667	29.7439			30.1049	29.4133	29.7135	29.7439
				0	0	--	Daucus_carota_newGene_3058	3.82015	2.84064	2.85289	1.62535	2.40599			1.74357	2.3888	3.08559	2.40599
				0	0	--	Daucus_carota_newGene_306	0	0	0	0	0.311783			0.935348	0	0	0.311783
				0	0	--	Daucus_carota_newGene_3062	2.70308	3.89585	3.8891	2.35646	3.83671			4.0289	2.47954	5.00168	3.83671
				0	0	--	Daucus_carota_newGene_3065	5.04561	6.38303	7.44362	6.63663	7.9794			6.80273	9.43527	7.7002	7.9794
				0	0	--	Daucus_carota_newGene_3066	4.71984	5.57955	4.65248	4.13702	4.45906			4.35757	4.25783	4.76177	4.45906
				0	0	--	Daucus_carota_newGene_3067	0.741742	0.755748	0.696573	0.700995	0.725359			0.669089	0.933033	0.573955	0.725359
				0	0	--	Daucus_carota_newGene_3069	341.485	296.078	252.865	220.073	282.235			285.147	309.804	251.755	282.235
				0	0	--	Daucus_carota_newGene_3070	95.7076	96.8615	91.5051	96.7218	101.525			105.313	98.9951	100.265	101.525
				0	0	--	Daucus_carota_newGene_3071	38.7459	41.1534	49.5702	65.2221	52.4394			48.4396	49.8839	58.9946	52.4394
				0	0	--	Daucus_carota_newGene_3072	7.11701	7.66621	5.99265	5.93399	5.39148			5.1194	5.03528	6.01976	5.39148
				0	0	--	Daucus_carota_newGene_3075	0.0452927	0.655827	1.0356	2.61064	1.01803			1.14341	0.318479	1.5922	1.01803
				0	0	--	Daucus_carota_newGene_3076	5.03268	5.45025	5.47912	5.22239	5.40067			5.50536	4.71352	5.98312	5.40067
				0	0	--	Daucus_carota_newGene_3077	0.460092	0.586741	0.692466	0.213103	0.621494			0.396337	0.894643	0.573501	0.621494
				0	0	--	Daucus_carota_newGene_3079	0.0138643	0.050609	0.187712	0	0			0	0	0	0
				0	0	--	Daucus_carota_newGene_3080	57.5887	67.9663	68.4947	68.3953	67.0327			67.9608	63.3651	69.7723	67.0327
				0	0	--	Daucus_carota_newGene_3081	0.45758	0.572096	0.805623	0.40679	0.436239			0.548816	0.176327	0.583574	0.436239
				0	0	--	Daucus_carota_newGene_3086	0.045011	0.383653	0.365782	0.0970133	0.0127053			0	0.038116	0	0.0127053
				0	0	--	Daucus_carota_newGene_3089	0.330964	0.0576993	0.344217	0.548997	0.479886			0.648282	0.234064	0.557312	0.479886
				0	0	--	Daucus_carota_newGene_309	1.57873	2.14027	2.56246	2.31861	2.08818			1.63484	1.55017	3.07953	2.08818
				0	0	--	Daucus_carota_newGene_3094	0.032702	0.118127	0.0590973	0.0833627	0.0630753			0.110492	0.078734	0	0.0630753
				0	0	--	Daucus_carota_newGene_3095	0.700899	1.05447	1.17976	0.445284	0.943501			0.88356	1.2149	0.732047	0.943501
				0	0	--	Daucus_carota_newGene_3096	0.160676	0.403566	0.233027	0.356915	0.558281			0.746793	0.44114	0.486911	0.558281
				0	0	--	Daucus_carota_newGene_3097	7.52477	9.21914	5.54155	4.38184	3.26599			2.34298	3.51688	3.9381	3.26599
				0	0	--	Daucus_carota_newGene_3098	3.44337	3.76498	3.65029	5.56891	3.98307			4.33041	2.90696	4.71185	3.98307
				0	0	--	Daucus_carota_newGene_3099	11.5679	6.70193	7.23659	3.8264	3.91881			2.98875	1.95665	6.81105	3.91881
				0	0	--	Daucus_carota_newGene_31	0.0571937	0	0	0	0			0	0	0	0
				0	0	--	Daucus_carota_newGene_310	0.0423207	0.217321	0	0.0103153	0.026961			0	0.080883	0	0.026961
				0	0	--	Daucus_carota_newGene_3100	0.011062	0.0615173	0.00596567	0.0947287	0.164271			0.094078	0.196191	0.202544	0.164271
				0	0	--	Daucus_carota_newGene_3101	29.3318	50.3981	52.4935	53.4001	32.4514			32.2146	31.0176	34.122	32.4514
				0	0	--	Daucus_carota_newGene_3102	2.34451	2.70474	2.01305	0.837694	0.680824			1.05606	0.443237	0.543178	0.680824
				0	0	--	Daucus_carota_newGene_3104	0	0	0.02594	0.225413	0			0	0	0	0
				0	0	--	Daucus_carota_newGene_3106	0.252788	0.349406	0.172923	0.0710057	0.115579			0.105294	0.241443	0	0.115579
				0	0	--	Daucus_carota_newGene_3107	0	0.015424	0.004123	0.0597757	0.013481			0	0	0.040443	0.013481
				0	0	--	Daucus_carota_newGene_3108	0.381552	0.695862	0.544969	0.190044	1.45276			1.47575	2.29494	0.587587	1.45276
				0	0	--	Daucus_carota_newGene_3109	5.20321	3.84098	4.38568	4.86893	3.33839			2.88849	3.20034	3.92633	3.33839
				0	0	--	Daucus_carota_newGene_3110	5.3114	6.75221	5.98851	4.81639	4.88106			4.50907	4.57829	5.55581	4.88106
				0	0	--	Daucus_carota_newGene_3113	0.290423	0	0.0913203	0.140002	0.0269697			0	0.080909	0	0.0269697
				0	0	--	Daucus_carota_newGene_3114	0.414495	0.329457	0.398815	0.826133	0.763667			0.22085	0.729872	1.34028	0.763667
				0	0	--	Daucus_carota_newGene_3115	18.5905	16.1619	15.8517	16.3833	16.4777			17.3632	16.6475	15.4225	16.4777
				0	0	--	Daucus_carota_newGene_3116	0.069767	0.0302967	0	0	0			0	0	0	0
				0	0	--	Daucus_carota_newGene_3117	0.198294	0.011526	0.067705	0	0.022404			0	0.067212	0	0.022404
				0	0	--	Daucus_carota_newGene_3122	18.5038	23.6355	20.5678	14.7295	25.0252			22.2448	24.3616	28.4691	25.0252
				0	0	--	Daucus_carota_newGene_3123	8.34227	9.04375	8.37992	8.18835	7.98355			7.63383	8.77201	7.54479	7.98355
				0	0	--	Daucus_carota_newGene_3124	0.163501	0.188068	0.336206	0.130873	0			0	0	0	0
				0	0	--	Daucus_carota_newGene_3126	0	0	0.027681	0	0.0903143			0	0.270943	0	0.0903143
				0	0	--	Daucus_carota_newGene_3127	0	0	0	0.057343	0			0	0	0	0
				0	0	--	Daucus_carota_newGene_3128	0.393078	0.446993	0.490015	0	0.173181			0	0.354675	0.164868	0.173181
				0	0	--	Daucus_carota_newGene_3129	0	0.100091	0	0	0			0	0	0	0
				0	0	--	Daucus_carota_newGene_313	4.17819	2.40164	1.57455	2.35518	2.97634			2.28314	1.2113	5.43456	2.97634
				0	0	--	Daucus_carota_newGene_3130	0.36364	0.446079	0.379001	0.408513	0.406303			0.338797	0.618362	0.261749	0.406303
				0	0	--	Daucus_carota_newGene_3131	0.0697457	0	0	0	0			0	0	0	0
				0	0	--	Daucus_carota_newGene_3132	0.193829	0.341715	0.318053	0.420347	0.189878			0.22037	0.153549	0.195714	0.189878
				0	0	--	Daucus_carota_newGene_3133	1.27966	1.93568	0.978558	1.82401	0.8946			0.741281	1.19062	0.751899	0.8946
				0	0	--	Daucus_carota_newGene_3135	0.126121	0.314024	0.178468	0.361312	0.228421			0.139926	0.366057	0.179281	0.228421
				0	0	--	Daucus_carota_newGene_3136	1.08418	1.20786	1.10322	0.959018	0.703659			0.746501	0.883742	0.480733	0.703659
				0	0	--	Daucus_carota_newGene_314	0.028704	44.9331	0.173457	0	0			0	0	0	0
				0	0	--	Daucus_carota_newGene_3144	0.32741	0.120068	0.159233	0.0618713	0			0	0	0	0
				0	0	--	Daucus_carota_newGene_3145	2.55409	8.37283	2.66059	3.47391	3.66304			4.95859	2.89626	3.13427	3.66304
				0	0	--	Daucus_carota_newGene_3146	0.131514	0.297561	0.216361	0.10453	0.149984			0	0.290156	0.159795	0.149984
				0	0	--	Daucus_carota_newGene_3147	1.35849	1.35908	0.60578	0.421885	0.365573			0.240187	0.416182	0.44035	0.365573
				0	0	--	Daucus_carota_newGene_3148	6.11354	3.98105	7.69295	9.46882	10.7989			10.9614	9.5819	11.8533	10.7989
				0	0	--	Daucus_carota_newGene_3149	105.744	99.9437	94.2397	89.649	97.0952			94.3513	103.319	93.6155	97.0952
				0	0	--	Daucus_carota_newGene_3150	0	0.055814	0.108442	0	0.0689233			0.082293	0	0.124477	0.0689233
				0	0	--	Daucus_carota_newGene_3151	0.0756573	0.143919	0.0331457	0.14822	0.0640443			0.192133	0	0	0.0640443
				0	0	--	Daucus_carota_newGene_3152	0.104414	0.269749	0.0832723	0.0768023	0.0180377			0	0.054113	0	0.0180377
				0	0	--	Daucus_carota_newGene_3153	0.057406	0.0733487	0	0	0.173266			0	0.114138	0.405659	0.173266
				0	0	--	Daucus_carota_newGene_3154	5.28265	5.61386	6.79744	5.81402	6.46313			6.64705	7.37321	5.36913	6.46313
				0	0	--	Daucus_carota_newGene_3155	7.87725	8.24953	13.5411	18.1425	11.7538			12.9464	11.4108	10.9041	11.7538
				0	0	--	Daucus_carota_newGene_3156	10.6536	10.9294	16.8679	18.6892	14.3965			8.05701	20.8775	14.2549	14.3965
				0	0	--	Daucus_carota_newGene_3157	3.66672	4.41986	4.50828	5.74122	4.15101			3.30603	4.76536	4.38166	4.15101
				0	0	--	Daucus_carota_newGene_3158	0.915526	1.44895	1.16964	1.29443	1.29552			1.75999	1.29906	0.827519	1.29552
				0	0	--	Daucus_carota_newGene_316	1.53344	0.950918	0.979076	0.652984	0.760902			0.975614	0.982681	0.324411	0.760902
				0	0	--	Daucus_carota_newGene_3160	57.7405	50.0419	48.5042	51.3515	58.0395			60.6071	60.1144	53.397	58.0395
				0	0	--	Daucus_carota_newGene_3162	0.092653	0.0554657	0.211875	0.216978	0.385374			0.196208	0.801315	0.158598	0.385374
				0	0	--	Daucus_carota_newGene_3163	35.807	48.5568	80.8602	92.957	137.138			135.606	136.155	139.652	137.138
				0	0	--	Daucus_carota_newGene_3164	4.39683	4.15066	4.07985	4.26276	2.888			2.98221	1.98225	3.69953	2.888
				0	0	--	Daucus_carota_newGene_3165	0.207562	0.072191	0.243086	0.235191	0.178636			0.129404	0.099082	0.307422	0.178636
				0	0	--	Daucus_carota_newGene_3166	9.64164	11.9704	11.6492	10.8907	11.5616			10.5273	11.3188	12.8385	11.5616
				0	0	--	Daucus_carota_newGene_3167	1.53062	2.96976	2.23406	2.04859	1.34996			1.0251	1.83919	1.18557	1.34996
				0	0	--	Daucus_carota_newGene_3170	95.7663	98.4298	92.61	98.8	92.1528			90.4633	87.7691	98.2261	92.1528
				0	0	--	Daucus_carota_newGene_3171	1.81155	2.65123	2.46248	2.82094	2.18739			1.95012	1.87435	2.7377	2.18739
				0	0	--	Daucus_carota_newGene_3173	2.65186	3.23408	5.84108	6.96078	5.31613			6.35317	5.17498	4.42024	5.31613
				0	0	--	Daucus_carota_newGene_3174	0.240003	0.240124	0.095171	0.124036	0.170204			0	0.137374	0.373237	0.170204
				0	0	--	Daucus_carota_newGene_3175	0.105224	0.129659	0	0.087961	0			0	0	0	0
				0	0	--	Daucus_carota_newGene_3176	3.30203	2.98861	2.0144	2.2574	1.66637			1.33298	1.88578	1.78036	1.66637
				0	0	--	Daucus_carota_newGene_3177	1.49664	1.74726	1.37099	1.25444	0.996109			0.858448	1.00885	1.12103	0.996109
				0	0	--	Daucus_carota_newGene_3178	0.0347213	0	0.0745623	0.179937	0.432731			0	0.368095	0.930099	0.432731
				0	0	--	Daucus_carota_newGene_3180	0.0417153	0.0386037	0.139097	0.0964057	0.410228			0.424653	0.280872	0.525159	0.410228
				0	0	--	Daucus_carota_newGene_3182	30.2072	31.8856	38.5777	41.2853	36.5443			38.264	34.5326	36.8363	36.5443
				0	0	--	Daucus_carota_newGene_3184	0.844653	0.800198	1.12752	0.644164	1.04013			0.393266	1.161	1.56611	1.04013
				0	0	--	Daucus_carota_newGene_3185	1.27456	0.9415	0.651409	1.70456	1.53577			0.990482	1.93073	1.68608	1.53577
				0	0	--	Daucus_carota_newGene_3186	0	0.482752	0	0	0.505748			1.37013	0	0.147116	0.505748
				0	0	--	Daucus_carota_newGene_3187	4.00096	3.85949	2.94019	3.05907	2.56939			2.8856	2.3504	2.47218	2.56939
				0	0	--	Daucus_carota_newGene_3188	0.134573	0.500495	0.368189	0.598458	0.424958			0.846106	0.428767	0	0.424958
				0	0	--	Daucus_carota_newGene_3191	0.55136	0.376847	0.359134	0.32123	0.712246			1.20823	0.684332	0.244173	0.712246
				0	0	--	Daucus_carota_newGene_3194	0.901356	0.514512	0.727289	0.612759	0.581695			0.40969	0.403868	0.931526	0.581695
				0	0	--	Daucus_carota_newGene_3195	0.257106	0.319889	0.350127	0.442552	0.307129			0.411583	0.509805	0	0.307129
				0	0	--	Daucus_carota_newGene_3197	0.285558	0.133329	0.0861853	0.126201	0.108631			0	0.236881	0.089011	0.108631
				0	0	--	Daucus_carota_newGene_32	3.59727	1.3697	1.5683	1.0934	0.702264			0.703433	0.617593	0.785765	0.702264
				0	0	--	Daucus_carota_newGene_3204	2.88988	3.52159	2.99987	3.23958	2.29676			2.07571	2.74226	2.07232	2.29676
				0	0	--	Daucus_carota_newGene_3205	2.2582	3.93102	2.90208	3.33906	1.94461			1.59308	2.74158	1.49917	1.94461
				0	0	--	Daucus_carota_newGene_3206	0.939884	1.00032	1.41691	1.23087	0.957561			0.269996	2.60269	0	0.957561
				0	0	--	Daucus_carota_newGene_3207	0.788925	0.87593	0.815022	0.455063	0.288494			0.154542	0.150654	0.560287	0.288494
				0	0	--	Daucus_carota_newGene_3208	3.54446	1.06812	0.706597	0.395258	0.261414			0.301294	0.24474	0.238207	0.261414
				0	0	--	Daucus_carota_newGene_321	1.8259	3.41261	2.42517	2.23824	3.06681			3.67488	1.17423	4.35133	3.06681
				0	0	--	Daucus_carota_newGene_3210	5.18379	8.7767	18.2703	0.777147	8.89941			0.09542	0	26.6028	8.89941
				0	0	--	Daucus_carota_newGene_3212	9.62431	10.8926	9.28429	8.76345	9.08623			7.84601	9.79786	9.61483	9.08623
				0	0	--	Daucus_carota_newGene_3214	0.808196	1.26739	0.783286	0.929558	1.36151			1.18142	1.33484	1.56825	1.36151
				0	0	--	Daucus_carota_newGene_3215	47.686	6.96064	20.8919	20.2603	24.0995			20.5356	13.4938	38.269	24.0995
				0	0	--	Daucus_carota_newGene_3216	2.53629	2.37657	3.30977	3.59746	3.17479			2.80433	3.24098	3.47904	3.17479
				0	0	--	Daucus_carota_newGene_3217	2.76891	2.72151	2.796	3.80496	2.72813			2.4584	2.87937	2.84662	2.72813
				0	0	--	Daucus_carota_newGene_322	0.105134	0.0635663	0.626566	0.774511	0.11169			0	0	0.33507	0.11169
				0	0	--	Daucus_carota_newGene_3221	0.81313	0.659715	0.624383	1.07083	0.529271			0.290271	0.848594	0.448949	0.529271
				0	0	--	Daucus_carota_newGene_3222	5.2538	5.3602	3.67179	4.10991	2.48315			2.41248	3.63547	1.4015	2.48315
				0	0	--	Daucus_carota_newGene_3223	0.336845	0.120949	0.509355	0	0			0	0	0	0
				0	0	--	Daucus_carota_newGene_3225	0.868286	1.10474	3.08415	3.76007	4.29892			4.73038	5.60578	2.56059	4.29892
				0	0	--	Daucus_carota_newGene_3226	107.669	92.5252	128.044	139.98	148.761			149.266	142.423	154.594	148.761
				0	0	--	Daucus_carota_newGene_3230	1.06142	1.31567	1.09346	1.36381	0.728405			0.548345	0.679148	0.957722	0.728405
				0	0	--	Daucus_carota_newGene_3231	30.9729	29.4128	21.5387	24.5361	21.2203			18.6273	24.5184	20.5153	21.2203
				0	0	--	Daucus_carota_newGene_3232	0.151787	0	0	0.0290583	0.12695			0	0.38085	0	0.12695
				0	0	--	Daucus_carota_newGene_3235	26.4701	29.8416	34.4421	33.2394	24.4642			28.754	23.4479	21.1907	24.4642
				0	0	--	Daucus_carota_newGene_3236	2.71995	0.944685	0.776194	0.365753	0.316321			0.39876	0.263649	0.286553	0.316321
				0	0	--	Daucus_carota_newGene_3237	2.96473	5.65055	6.26713	5.44645	5.18084			5.61913	5.40633	4.51708	5.18084
				0	0	--	Daucus_carota_newGene_3238	4.1294	5.13245	5.95923	6.62746	4.36293			2.67503	5.76054	4.65322	4.36293
				0	0	--	Daucus_carota_newGene_3239	0.162649	0.116015	0.039733	0	0			0	0	0	0
				0	0	--	Daucus_carota_newGene_3240	2.17554	3.14309	2.56072	1.91382	1.22378			1.33643	1.14912	1.18578	1.22378
				0	0	--	Daucus_carota_newGene_3242	1.07025	1.31809	1.24852	1.05722	0.952096			1.2486	0.670945	0.936739	0.952096
				0	0	--	Daucus_carota_newGene_3243	0.106014	0.180787	0	0	0.0445383			0.133615	0	0	0.0445383
				0	0	--	Daucus_carota_newGene_3245	5.52802	3.07205	4.05385	2.92805	3.95651			4.22713	3.48392	4.15849	3.95651
				0	0	--	Daucus_carota_newGene_3246	0.745882	0.467142	0.517139	0.289055	0.164737			0.057113	0.230162	0.206936	0.164737
				0	0	--	Daucus_carota_newGene_3247	0	0.118648	0	0	0			0	0	0	0
				0	0	--	Daucus_carota_newGene_3248	1.22786	1.26306	1.09847	0.39704	0.683141			0.238758	0.399567	1.4111	0.683141
				0	0	--	Daucus_carota_newGene_3249	0.964669	0.920118	1.17119	0.405739	1.30419			0.64275	2.06908	1.20073	1.30419
				0	0	--	Daucus_carota_newGene_325	9.10248	8.49017	11.8577	14.0107	10.4882			9.49624	13.8473	8.12115	10.4882
				0	0	--	Daucus_carota_newGene_3251	2.47964	3.81663	4.78539	4.73577	3.72184			2.44995	2.70017	6.01539	3.72184
				0	0	--	Daucus_carota_newGene_3252	0.473498	0.373796	0.614317	0.251508	0.344208			0	0.352773	0.67985	0.344208
				0	0	--	Daucus_carota_newGene_3254	0.114506	0	0	0	0			0	0	0	0
				0	0	--	Daucus_carota_newGene_326	1.79411	1.97589	2.00413	2.43627	1.70578			1.6537	1.07294	2.39072	1.70578
				0	0	--	Daucus_carota_newGene_3260	1.62574	1.70748	1.89635	3.37906	2.45935			1.51517	2.54337	3.31951	2.45935
				0	0	--	Daucus_carota_newGene_3261	0.27379	0.07543	0.143156	0.0463057	0.029493			0	0.088479	0	0.029493
				0	0	--	Daucus_carota_newGene_3263	30.5913	26.6611	29.9326	30.9819	34.3			39.6916	22.0132	41.1954	34.3
				0	0	--	Daucus_carota_newGene_3264	6.11732	5.69992	3.81428	4.4613	4.48244			4.33681	3.68245	5.42806	4.48244
				0	0	--	Daucus_carota_newGene_3265	19.9234	18.7039	20.6322	19.6428	20.9003			21.276	20.4266	20.9982	20.9003
				0	0	--	Daucus_carota_newGene_3266	6.77286	2.74841	2.65129	1.39527	1.02702			1.6912	0.80383	0.586031	1.02702
				0	0	--	Daucus_carota_newGene_3267	0.137014	0.103519	0.0450487	0	0.559952			0.864156	0.585589	0.230111	0.559952
				0	0	--	Daucus_carota_newGene_3271	0.0303797	0.270079	0.461045	0	0.0322013			0	0	0.096604	0.0322013
				0	0	--	Daucus_carota_newGene_3273	31.4524	40.7835	38.423	35.7821	29.6025			30.1065	29.3484	29.3527	29.6025
				0	0	--	Daucus_carota_newGene_3276	0.400079	0.464348	0.502469	0.59224	0.297629			0.466344	0.131177	0.295366	0.297629
				0	0	--	Daucus_carota_newGene_3277	24.2439	20.8392	22.2854	19.7599	25.1011			23.8772	24.5105	26.9154	25.1011
				0	0	--	Daucus_carota_newGene_3279	1.02753	0.954088	1.12905	1.0551	1.17149			1.03726	1.00998	1.46725	1.17149
				0	0	--	Daucus_carota_newGene_3280	0.265328	0	0	0	0			0	0	0	0
				0	0	--	Daucus_carota_newGene_3281	11.5227	1.38268	1.03677	0.456474	0.346517			0.624553	0.23645	0.178548	0.346517
				0	0	--	Daucus_carota_newGene_3282	5.26177	0.853636	0.529485	0.121348	0.146046			0.085262	0.087222	0.265654	0.146046
				0	0	--	Daucus_carota_newGene_3283	0.248476	0.125167	0	0	0			0	0	0	0
				0	0	--	Daucus_carota_newGene_3285	25.1153	31.975	28.0157	31.2398	26.7536			27.7421	23.8933	28.6254	26.7536
				0	0	--	Daucus_carota_newGene_3286	36.8558	36.8945	33.1313	33.4544	31.2954			33.6486	30.2527	29.9847	31.2954
				0	0	--	Daucus_carota_newGene_3287	10.1201	10.765	10.1755	8.944	8.31739			7.45095	9.48012	8.02109	8.31739
				0	0	--	Daucus_carota_newGene_3288	2.80172	1.90623	0.221846	2.88561	6.40678			12.0772	6.99655	0.146563	6.40678
				0	0	--	Daucus_carota_newGene_3289	27.3988	31.6579	28.4507	34.9194	32.5307			33.3995	25.8281	38.3646	32.5307
				0	0	--	Daucus_carota_newGene_329	0.256055	0.147407	0.0307753	0	0			0	0	0	0
				0	0	--	Daucus_carota_newGene_3290	1.50453	0.356166	0.545184	0.380396	0.15051			0.188839	0.132188	0.130502	0.15051
				0	0	--	Daucus_carota_newGene_3291	2.99847	1.28682	1.67809	1.71796	0.774569			0.986791	0.934222	0.402693	0.774569
				0	0	--	Daucus_carota_newGene_3294	4.09389	6.15319	5.70669	9.07033	5.6574			7.86031	6.23568	2.87622	5.6574
				0	0	--	Daucus_carota_newGene_3296	0.237908	0.277632	0.45898	0.288089	0.193848			0	0.003782	0.577761	0.193848
				0	0	--	Daucus_carota_newGene_3297	0.151363	0	0	0.109601	0			0	0	0	0
				0	0	--	Daucus_carota_newGene_3298	0.0334227	0.221714	0.139831	0.10825	0.07642			0.22926	0	0	0.07642
				0	0	--	Daucus_carota_newGene_3299	11.6541	17.8287	13.4207	13.6157	4.79814			4.25181	4.09445	6.04816	4.79814
				0	0	--	Daucus_carota_newGene_33	0.378394	0.425043	1.63281	0.841406	0.550307			0.547811	0.631721	0.471389	0.550307
				0	0	--	Daucus_carota_newGene_330	0.0499603	0.105975	0	0.0252533	0.102087			0	0.195647	0.110613	0.102087
				0	0	--	Daucus_carota_newGene_3300	9.60383	8.43384	9.35767	9.10134	8.76216			8.59695	9.25519	8.43434	8.76216
				0	0	--	Daucus_carota_newGene_3302	5.09811	0.687147	2.11917	1.04627	1.41629			0.173751	2.96722	1.1079	1.41629
				0	0	--	Daucus_carota_newGene_3304	0	0.0430867	0.0211283	0.106754	0			0	0	0	0
				0	0	--	Daucus_carota_newGene_3305	0.150213	0.41977	0.144558	0.0175117	0			0	0	0	0
				0	0	--	Daucus_carota_newGene_3306	20.2327	22.1645	23.8278	25.4807	18.0278			20.48	17.2941	16.3093	18.0278
				0	0	--	Daucus_carota_newGene_3307	1.26089	2.31242	3.93291	3.82579	3.28356			7.1682	1.69924	0.983244	3.28356
				0	0	--	Daucus_carota_newGene_3309	4.20777	6.62172	7.00156	7.49593	6.75576			2.35564	8.55956	9.35209	6.75576
				0	0	--	Daucus_carota_newGene_3310	19.4159	16.9308	17.2181	16.5386	16.7331			18.5766	15.9283	15.6943	16.7331
				0	0	--	Daucus_carota_newGene_3312	57.7806	57.9174	73.7755	55.6046	45.1404			46.0702	55.2789	34.0722	45.1404
				0	0	--	Daucus_carota_newGene_3314	0.40171	0.662896	0.601293	0.643339	0.384842			0.458861	0.368356	0.327309	0.384842
				0	0	--	Daucus_carota_newGene_3315	3.21588	3.06639	3.69442	3.0228	2.89852			2.78859	2.61342	3.29354	2.89852
				0	0	--	Daucus_carota_newGene_3316	2.18478	1.94526	2.06578	1.90307	1.62688			1.14178	2.03564	1.70322	1.62688
				0	0	--	Daucus_carota_newGene_3317	3.02262	2.38318	3.12305	3.03561	1.78306			1.08595	2.3211	1.94214	1.78306
				0	0	--	Daucus_carota_newGene_3321	5.13101	4.10281	3.1283	3.83849	4.11497			3.08127	4.42866	4.83499	4.11497
				0	0	--	Daucus_carota_newGene_3323	35.6626	51.2699	73.826	79.7629	69.5917			64.8265	63.9302	80.0184	69.5917
				0	0	--	Daucus_carota_newGene_3324	37.5903	34.7236	29.1955	24.4075	29.4389			25.227	27.1391	35.9506	29.4389
				0	0	--	Daucus_carota_newGene_3325	55.48	57.9346	55.1383	56.2818	54.0296			53.3213	59.3296	49.4379	54.0296
				0	0	--	Daucus_carota_newGene_3326	0.323519	0.312666	0.298824	0.265839	0.280189			0.362103	0.216105	0.26236	0.280189
				0	0	--	Daucus_carota_newGene_3327	16.7907	24.1184	40.8136	42.1286	62.5413			76.2375	55.7705	55.6157	62.5413
				0	0	--	Daucus_carota_newGene_3329	15.4795	8.27589	10.2825	9.96729	9.45101			7.09022	10.8967	10.3661	9.45101
				0	0	--	Daucus_carota_newGene_3330	105.222	81.4671	70.2187	57.2426	60.3351			60.4347	60.698	59.8727	60.3351
				0	0	--	Daucus_carota_newGene_3332	3.81992	3.76506	4.37143	4.10783	3.29671			4.01136	3.71331	2.16545	3.29671
				0	0	--	Daucus_carota_newGene_3333	0.694728	1.12688	0.604699	0.836022	0.342318			0.498423	0.169023	0.359507	0.342318
				0	0	--	Daucus_carota_newGene_3334	0	0.0937653	0	0	0			0	0	0	0
				0	0	--	Daucus_carota_newGene_3335	13.3996	11.6016	12.8831	11.0487	9.07756			9.54897	7.50326	10.1804	9.07756
				0	0	--	Daucus_carota_newGene_3336	11.4073	16.13	24.1018	26.1898	26.5907			33.2931	22.6605	23.8185	26.5907
				0	0	--	Daucus_carota_newGene_3337	13.0298	10.2067	12.6487	11.4142	12.014			11.1197	12.1026	12.8196	12.014
				0	0	--	Daucus_carota_newGene_3338	11.359	12.7014	15.7091	18.0144	14.8721			14.3495	14.0352	16.2316	14.8721
				0	0	--	Daucus_carota_newGene_3339	20.1169	21.3756	22.82	18.3338	20.2187			21.207	18.125	21.3243	20.2187
				0	0	--	Daucus_carota_newGene_334	2.77445	2.1647	2.23838	2.74094	2.34562			3.47239	3.3886	0.175862	2.34562
				0	0	--	Daucus_carota_newGene_3340	0.50011	0.183518	0.266781	0.095424	0.0247433			0.07423	0	0	0.0247433
				0	0	--	Daucus_carota_newGene_3341	0.270605	0.36526	0.273932	0.187694	0.238028			0.179767	0.158409	0.375908	0.238028
				0	0	--	Daucus_carota_newGene_3342	5.7734	4.35814	5.12221	4.47948	5.0655			5.47411	5.21345	4.50894	5.0655
				0	0	--	Daucus_carota_newGene_3343	1.50005	1.44748	3.71728	2.54248	3.91197			5.75743	2.56449	3.41398	3.91197
				0	0	--	Daucus_carota_newGene_3344	46.8089	11.817	35.2292	33.0832	34.5084			26.4846	24.6599	52.3808	34.5084
				0	0	--	Daucus_carota_newGene_3345	0.183961	0.148387	0.230747	0.0284147	0.174274			0.081794	0.134995	0.306034	0.174274
				0	0	--	Daucus_carota_newGene_3346	2.02677	2.06158	2.5348	2.55287	2.49004			1.75518	2.87708	2.83786	2.49004
				0	0	--	Daucus_carota_newGene_3348	2.60288	3.09485	3.63021	4.07779	3.5821			4.31516	3.5219	2.90924	3.5821
				0	0	--	Daucus_carota_newGene_3349	9.91506	11.7685	11.527	14.1338	10.3365			10.5151	9.04471	11.4497	10.3365
				0	0	--	Daucus_carota_newGene_3350	0.0823203	0.0359177	0.0291833	0	0.257389			0.332408	0.150003	0.289756	0.257389
				0	0	--	Daucus_carota_newGene_3351	8.42404	10.3126	10.7246	10.3559	11.1945			11.6672	10.5757	11.3404	11.1945
				0	0	--	Daucus_carota_newGene_3353	2.7967	4.57796	2.13825	3.66963	2.51409			1.68755	4.22587	1.62887	2.51409
				0	0	--	Daucus_carota_newGene_3354	14.4306	12.5287	13.0075	15.1703	12.1831			9.32059	11.8193	15.4095	12.1831
				0	0	--	Daucus_carota_newGene_3360	0.559307	0.405287	0.602102	0.424077	0.329492			0.461035	0.247195	0.280246	0.329492
				0	0	--	Daucus_carota_newGene_3361	1.811	1.0114	0.553366	0.701874	0.195923			0	0.58777	0	0.195923
				0	0	--	Daucus_carota_newGene_3364	12.3964	2.94727	3.03747	2.92608	1.17455			0.84773	1.9205	0.755429	1.17455
				0	0	--	Daucus_carota_newGene_3365	0.187619	0.350263	0.200519	0.140873	0.200214			0.10665	0.362492	0.131501	0.200214
				0	0	--	Daucus_carota_newGene_3367	0.608256	0.407678	0.723132	0.763749	0.391284			0.709729	0.23406	0.230062	0.391284
				0	0	--	Daucus_carota_newGene_3368	0	0.0463547	0.0582333	0	0			0	0	0	0
				0	0	--	Daucus_carota_newGene_3369	17.8898	13.1966	12.9733	14.9663	14.5299			14.797	15.4904	13.3022	14.5299
				0	0	--	Daucus_carota_newGene_3371	7.62608	9.73513	12.3553	14.9618	16.6811			12.1757	14.4628	23.4049	16.6811
				0	0	--	Daucus_carota_newGene_3373	0.735889	0.311485	0.39845	0.340241	0.175934			0.397229	0	0.130572	0.175934
				0	0	--	Daucus_carota_newGene_3374	2.66729	3.12472	3.25803	3.26272	2.61616			1.98784	2.46897	3.39168	2.61616
				0	0	--	Daucus_carota_newGene_3376	2.51259	3.01353	2.6794	2.75937	2.79066			2.44998	2.7627	3.15928	2.79066
				0	0	--	Daucus_carota_newGene_3377	3.00469	3.76746	4.65805	5.07343	5.33059			4.03804	5.02072	6.93302	5.33059
				0	0	--	Daucus_carota_newGene_3378	1.65197	1.79183	2.23923	2.4797	2.17038			1.56695	2.86286	2.08134	2.17038
				0	0	--	Daucus_carota_newGene_3379	0.0804583	0.0237353	0	0.0450487	0			0	0	0	0
				0	0	--	Daucus_carota_newGene_3380	0	0.009721	0	0	0			0	0	0	0
				0	0	--	Daucus_carota_newGene_3381	3.95043	4.13748	3.75909	3.52479	3.58769			3.58907	3.82961	3.34439	3.58769
				0	0	--	Daucus_carota_newGene_3382	2.26188	4.74271	3.11848	3.76119	2.61504			2.45365	4.28774	1.10374	2.61504
				0	0	--	Daucus_carota_newGene_3384	16.4642	14.0962	13.5765	12.3172	12.3604			10.918	12.9865	13.1768	12.3604
				0	0	--	Daucus_carota_newGene_3385	103.5	91.1094	72.1806	67.1048	75.7438			79.2328	78.783	69.2156	75.7438
				0	0	--	Daucus_carota_newGene_3386	0.0968017	0.0932713	0.325286	0	0.189766			0.315563	0	0.253735	0.189766
				0	0	--	Daucus_carota_newGene_3387	0.071917	0.014815	0.069588	0.109983	0.282256			0	0.174748	0.67202	0.282256
				0	0	--	Daucus_carota_newGene_3389	0.346944	0.059537	0.0924277	0	0.0631547			0.189464	0	0	0.0631547
				0	0	--	Daucus_carota_newGene_3390	35.7977	46.6512	59.2542	72.7667	73.4808			72.8826	68.1663	79.3937	73.4808
				0	0	--	Daucus_carota_newGene_3393	17.0361	17.0523	16.8751	18.7556	16.1874			16.5439	14.6039	17.4143	16.1874
				0	0	--	Daucus_carota_newGene_3394	4.99723	5.03206	7.92452	6.58931	5.98823			6.49246	5.71179	5.76045	5.98823
				0	0	--	Daucus_carota_newGene_3396	0.499151	0.449094	0.078263	0.192851	0.296706			0	0.284786	0.605333	0.296706
				0	0	--	Daucus_carota_newGene_3399	0.262903	0.330972	0.64096	0.313375	0.759476			0.695106	0.642849	0.940474	0.759476
				0	0	--	Daucus_carota_newGene_340	0.0235967	0	0	0	0.272378			0.362367	0.454767	0	0.272378
				0	0	--	Daucus_carota_newGene_3405	0.847047	0.393569	0.020529	0.076277	0.065048			0	0.092114	0.10303	0.065048
				0	0	--	Daucus_carota_newGene_3406	15.3546	7.93699	1.93788	2.83026	0.625267			0.859324	0.618716	0.397762	0.625267
				0	0	--	Daucus_carota_newGene_3407	0.480374	0.463987	0.472299	0.360206	0.300037			0.228993	0.307452	0.363665	0.300037
				0	0	--	Daucus_carota_newGene_3408	0.64062	0.55138	0.466257	0.837481	0.0550543			0	0.165163	0	0.0550543
				0	0	--	Daucus_carota_newGene_3409	1.10782	1.14532	0.23306	0.0343577	0.029901			0	0	0.089703	0.029901
				0	0	--	Daucus_carota_newGene_3410	9.0541	9.3168	8.48715	7.72599	6.84871			7.16918	6.38116	6.99578	6.84871
				0	0	--	Daucus_carota_newGene_3411	0.319322	0.35619	0.0697793	0.145759	0.288949			0.25381	0.47256	0.140476	0.288949
				0	0	--	Daucus_carota_newGene_3412	0	0	0	0	0.132851			0.398552	0	0	0.132851
				0	0	--	Daucus_carota_newGene_3413	0.249969	0.0109523	0.0421423	0.149677	0.045703			0	0	0.137109	0.045703
				0	0	--	Daucus_carota_newGene_3414	0.704679	0.277977	0.290845	0.119101	0.117636			0.066909	0.15372	0.132278	0.117636
				0	0	--	Daucus_carota_newGene_3415	0	0.034833	0	0	0.270164			0	0	0.810493	0.270164
				0	0	--	Daucus_carota_newGene_3417	6.54286	8.32485	7.55785	7.9592	6.33297			6.23218	6.83913	5.92759	6.33297
				0	0	--	Daucus_carota_newGene_3418	0	1.22955	0.198707	1.10498	1.36376			0.889787	3.20148	0	1.36376
				0	0	--	Daucus_carota_newGene_3419	0.721438	0.722802	0.724667	0.392973	0.716256			0.683352	0.393157	1.07226	0.716256
				0	0	--	Daucus_carota_newGene_342	0.144218	0	0	0.0683187	0.101238			0.196014	0.1077	0	0.101238
				0	0	--	Daucus_carota_newGene_3422	0.024657	0.111131	0.239121	0.22381	0.0702803			0	0.210841	0	0.0702803
				0	0	--	Daucus_carota_newGene_3423	0.377938	0.047423	0.166129	0.085111	0.144189			0	0.285717	0.14685	0.144189
				0	0	--	Daucus_carota_newGene_3425	0.721953	0.716152	0.406727	0.273112	0.0304387			0	0.091316	0	0.0304387
				0	0	--	Daucus_carota_newGene_3428	1.45506	3.0491	2.02351	2.64044	2.58878			2.59886	2.37737	2.79012	2.58878
				0	0	--	Daucus_carota_newGene_3429	1.65852	1.26972	2.30889	1.78273	1.56795			1.26453	1.75091	1.68841	1.56795
				0	0	--	Daucus_carota_newGene_343	4.93078	2.80963	2.53338	5.42761	3.96452			1.65814	3.19776	7.03767	3.96452
				0	0	--	Daucus_carota_newGene_3430	0.107339	0.070294	0.277468	0.215697	0.420587			0.562936	0.562023	0.136802	0.420587
				0	0	--	Daucus_carota_newGene_3431	2.731	1.52075	1.26409	2.35445	1.42738			1.07673	1.83314	1.37227	1.42738
				0	0	--	Daucus_carota_newGene_3432	11.0769	14.2994	14.88	15.5395	12.4209			12.6861	12.0188	12.5578	12.4209
				0	0	--	Daucus_carota_newGene_3433	1.50242	2.34854	2.98862	4.68589	4.85883			5.83356	5.15599	3.58695	4.85883
				0	0	--	Daucus_carota_newGene_3435	18.2406	8.65777	4.6107	5.72024	2.79719			2.67943	3.00862	2.7035	2.79719
				0	0	--	Daucus_carota_newGene_3436	1.57846	1.66088	1.5411	1.17	1.64589			1.69551	1.48082	1.76133	1.64589
				0	0	--	Daucus_carota_newGene_3437	38.1955	46.4627	63.3807	84.9001	55.4301			59.1314	54.948	52.2108	55.4301
				0	0	--	Daucus_carota_newGene_3438	1.23844	0.863942	0.676256	0.479025	0.553805			0	1.66142	0	0.553805
				0	0	--	Daucus_carota_newGene_3441	3.85734	3.34113	4.27891	2.21164	3.90659			3.89187	2.58304	5.24484	3.90659
				0	0	--	Daucus_carota_newGene_3442	0.335245	0.713598	1.10474	0.592478	1.12135			1.18134	0.348815	1.8339	1.12135
				0	0	--	Daucus_carota_newGene_3443	0.124886	0.231461	0.32443	0	0.320943			0.603034	0.359796	0	0.320943
				0	0	--	Daucus_carota_newGene_3445	0.273002	1.04095	0.751113	0.66905	1.0993			0.9198	1.0224	1.3557	1.0993
				0	0	--	Daucus_carota_newGene_3446	2.15175	3.46859	4.02678	2.89452	2.48711			1.97923	2.56542	2.91667	2.48711
				0	0	--	Daucus_carota_newGene_3448	0.945866	0.5754	0.989044	1.18967	0.568233			0.283135	0.833546	0.588019	0.568233
				0	0	--	Daucus_carota_newGene_3449	1.24343	3.37051	5.99547	5.60417	5.48385			2.64435	9.25769	4.54951	5.48385
				0	0	--	Daucus_carota_newGene_3452	4.5109	6.27343	5.45811	5.76942	6.34646			5.50136	7.181	6.35701	6.34646
				0	0	--	Daucus_carota_newGene_3454	0.115966	0.059806	0.194124	0.227595	0.238607			0.238167	0.072941	0.404714	0.238607
				0	0	--	Daucus_carota_newGene_3458	0.0505717	0.00575267	0.317497	0	0			0	0	0	0
				0	0	--	Daucus_carota_newGene_346	0.208804	0	0	0	0			0	0	0	0
				0	0	--	Daucus_carota_newGene_3460	1.59726	1.43895	0.801405	0.791902	0.444166			0.126343	0.902282	0.303873	0.444166
				0	0	--	Daucus_carota_newGene_3462	0.0337813	0.111343	0	0	0			0	0	0	0
				0	0	--	Daucus_carota_newGene_3463	0	0	0.0337097	0	0.0664253			0.199276	0	0	0.0664253
				0	0	--	Daucus_carota_newGene_3464	0.896296	1.72324	1.24802	1.40103	1.88585			1.07019	1.35424	3.23311	1.88585
				0	0	--	Daucus_carota_newGene_3465	0.602464	0.761546	1.41663	0.9457	1.05791			0.516898	1.35772	1.29912	1.05791
				0	0	--	Daucus_carota_newGene_3467	0.28713	0.499586	0.518357	0.364905	0.45955			0.281215	0.653451	0.443985	0.45955
				0	0	--	Daucus_carota_newGene_347	1.5758	1.18244	1.88512	0.778332	0.842219			0.401246	0.864194	1.26122	0.842219
				0	0	--	Daucus_carota_newGene_3470	0	0	0.229179	0	0			0	0	0	0
				0	0	--	Daucus_carota_newGene_3476	0.9046	0.482864	0.624257	0.497391	0.174767			0.077428	0.073058	0.373814	0.174767
				0	0	--	Daucus_carota_newGene_3477	32.8881	47.132	33.1143	39.5931	43.7894			25.3859	51.5685	54.4137	43.7894
				0	0	--	Daucus_carota_newGene_3478	12.8236	13.6259	12.5824	13.6217	12.246			14.5135	11.083	11.1416	12.246
				0	0	--	Daucus_carota_newGene_3479	0.496858	0.175631	0.289785	0.399852	0			0	0	0	0
				0	0	--	Daucus_carota_newGene_348	0.446763	0.602114	0.466305	0.877729	0.462204			0.770653	0.399086	0.216873	0.462204
				0	0	--	Daucus_carota_newGene_3481	0.36663	0.346661	0.236455	0.303517	0.305366			0.258121	0.277109	0.380868	0.305366
				0	0	--	Daucus_carota_newGene_3482	4.28538	8.55519	5.72033	4.67326	4.11932			2.64434	5.66406	4.04955	4.11932
				0	0	--	Daucus_carota_newGene_3483	31.7767	27.3125	24.4284	21.7482	20.5828			17.569	23.4411	20.7383	20.5828
				0	0	--	Daucus_carota_newGene_3487	1.34428	2.19662	3.08129	1.61321	0.590389			0.514048	0.792507	0.464611	0.590389
				0	0	--	Daucus_carota_newGene_3488	0	0.245047	0.221718	0.0356083	0.101367			0.304101	0	0	0.101367
				0	0	--	Daucus_carota_newGene_3489	0.199592	0.297024	0.234213	0.362494	0.216758			0.323035	0.233269	0.093971	0.216758
				0	0	--	Daucus_carota_newGene_349	0.125844	0.253603	0.180537	0.404377	0.105821			0.258958	0.058505	0	0.105821
				0	0	--	Daucus_carota_newGene_3490	0.181833	0.216981	0.134566	0.184881	0.0934987			0.280496	0	0	0.0934987
				0	0	--	Daucus_carota_newGene_3493	0.0420967	0.100725	0.009721	0.0192027	0.106926			0.236462	0.084315	0	0.106926
				0	0	--	Daucus_carota_newGene_3496	11.7397	12.9696	14.8593	13.7681	11.7208			10.0895	12.5204	12.5525	11.7208
				0	0	--	Daucus_carota_newGene_3497	1.18322	1.03243	0.666369	0.974607	0.927286			0.443753	0.930502	1.4076	0.927286
				0	0	--	Daucus_carota_newGene_3498	0	0.0642687	0.0661807	0	0.129127			0	0.387382	0	0.129127
				0	0	--	Daucus_carota_newGene_3499	5.35525	7.46534	10.9248	12.9176	13.8195			16.567	10.8886	14.0029	13.8195
				0	0	--	Daucus_carota_newGene_35	0.334768	0.239525	0.496053	0.206123	0.278498			0.241754	0.140001	0.453739	0.278498
				0	0	--	Daucus_carota_newGene_3507	12.8055	15.7399	17.2896	17.2514	21.5522			20.394	21.4107	22.8519	21.5522
				0	0	--	Daucus_carota_newGene_3510	0.339853	0.653069	1.05619	0.663758	0.390976			1.17293	0	0	0.390976
				0	0	--	Daucus_carota_newGene_3516	2.824	2.25008	4.8392	3.08227	6.25294			6.74213	6.06705	5.94964	6.25294
				0	0	--	Daucus_carota_newGene_3517	0.724402	1.28458	0.597556	1.46497	1.14014			0.735165	0.676354	2.00889	1.14014
				0	0	--	Daucus_carota_newGene_3518	2.37533	4.98539	5.3633	2.443	5.41204			7.11877	4.46719	4.65017	5.41204
				0	0	--	Daucus_carota_newGene_3519	1.96983	2.17472	1.13332	0.795188	0.219795			0.05319	0.328206	0.27799	0.219795
				0	0	--	Daucus_carota_newGene_3520	1.60678	3.23866	3.83552	4.15917	2.78155			2.48397	3.23988	2.6208	2.78155
				0	0	--	Daucus_carota_newGene_3521	7.16922	8.72032	11.1851	8.53694	7.9652			12.7671	0	11.1285	7.9652
				0	0	--	Daucus_carota_newGene_3522	0	0.242198	0.256576	0.190956	0.057261			0	0.171783	0	0.057261
				0	0	--	Daucus_carota_newGene_3523	3.01186	3.84268	3.52018	4.75781	3.63294			3.14649	4.05272	3.69962	3.63294
				0	0	--	Daucus_carota_newGene_3524	0.027792	0.073947	0.0108407	0.0261863	0.05182			0.093117	0.062343	0	0.05182
				0	0	--	Daucus_carota_newGene_3526	2.65929	3.06734	4.12858	3.82144	4.81441			4.92327	4.92481	4.59516	4.81441
				0	0	--	Daucus_carota_newGene_3527	23.6804	26.2672	27.5081	27.5315	32.8787			31.6398	26.5689	40.4273	32.8787
				0	0	--	Daucus_carota_newGene_3529	0.311363	0	0	0	0			0	0	0	0
				0	0	--	Daucus_carota_newGene_3532	2.86617	2.04619	2.01426	1.24606	1.97662			2.31814	2.04997	1.56175	1.97662
				0	0	--	Daucus_carota_newGene_3533	25.4486	28.5114	32.8226	30.8063	33.5512			34.1407	33.5359	32.9772	33.5512
				0	0	--	Daucus_carota_newGene_3534	12.8376	12.5786	12.9572	12.5012	11.0999			10.072	11.5153	11.7123	11.0999
				0	0	--	Daucus_carota_newGene_3535	1.00135	1.64114	0.628073	1.29643	0			0	0	0	0
				0	0	--	Daucus_carota_newGene_3537	4.46812	3.91855	4.69505	5.16355	4.30545			4.39113	4.27963	4.24558	4.30545
				0	0	--	Daucus_carota_newGene_3538	0.132733	0.244521	0.091766	0.147795	0.0854943			0.107824	0.102614	0.046045	0.0854943
				0	0	--	Daucus_carota_newGene_3540	2.51292	1.48929	0.816071	0.759308	0.444791			0.537441	0.407018	0.389914	0.444791
				0	0	--	Daucus_carota_newGene_3541	7.15841	9.90949	10.5771	8.23053	13.0992			17.5796	10.9783	10.7398	13.0992
				0	0	--	Daucus_carota_newGene_3542	0.486393	0.0852753	0.22238	0.276299	0			0	0	0	0
				0	0	--	Daucus_carota_newGene_3543	6.11263	3.25994	9.43166	3.59072	4.88097			4.49587	3.69577	6.45126	4.88097
				0	0	--	Daucus_carota_newGene_3544	0.174315	0	0.0793657	0.0909043	0.083426			0.250278	0	0	0.083426
				0	0	--	Daucus_carota_newGene_3549	0	0	0.0383033	0.119572	0.0875437			0	0	0.262631	0.0875437
				0	0	--	Daucus_carota_newGene_355	0.168074	0.335596	0.443956	0.346073	0.438035			0.463819	0.596307	0.25398	0.438035
				0	0	--	Daucus_carota_newGene_3552	0.504937	0.905323	0.629774	0.138082	0.314836			0.434405	0	0.510103	0.314836
				0	0	--	Daucus_carota_newGene_3553	0.73601	0.730361	0.605838	0.260555	0.153226			0.058592	0.401085	0	0.153226
				0	0	--	Daucus_carota_newGene_3557	1.53461	1.24905	1.11431	1.0632	0.665948			0.607132	0.57235	0.818362	0.665948
				0	0	--	Daucus_carota_newGene_3558	5.35176	0.946636	1.77795	3.40241	0.30571			0.91713	0	0	0.30571
				0	0	--	Daucus_carota_newGene_3565	2.90728	2.09956	2.39998	2.2339	2.74285			2.56468	2.881	2.78287	2.74285
				0	0	--	Daucus_carota_newGene_3566	2.07076	0.71748	1.39196	1.52865	0.964611			1.12153	0.828527	0.943772	0.964611
				0	0	--	Daucus_carota_newGene_3567	0	0	0.0548897	0	0			0	0	0	0
				0	0	--	Daucus_carota_newGene_3568	5.33903	5.49539	6.10492	8.759	11.6926			13.4755	7.86764	13.7347	11.6926
				0	0	--	Daucus_carota_newGene_3569	1.5258	1.62967	0.983772	0.665361	0.263796			0.314837	0.212452	0.264098	0.263796
				0	0	--	Daucus_carota_newGene_3572	0.275467	0.132635	0.34382	0.169401	0.110223			0.043532	0.230771	0.056367	0.110223
				0	0	--	Daucus_carota_newGene_3573	0.219237	0	0	0	0			0	0	0	0
				0	0	--	Daucus_carota_newGene_3575	0.0859167	0.0370907	0	0.0791413	0			0	0	0	0
				0	0	--	Daucus_carota_newGene_3576	0.254214	0.023647	0	0.35112	0			0	0	0	0
				0	0	--	Daucus_carota_newGene_3577	3.4599	3.98568	3.57614	4.12208	4.1163			3.92797	4.03568	4.38525	4.1163
				0	0	--	Daucus_carota_newGene_358	0.278713	0.510306	1.01665	0.474544	0.313708			0.389689	0.301527	0.249909	0.313708
				0	0	--	Daucus_carota_newGene_3580	6.86377	7.36645	5.79466	7.59194	6.3647			5.17209	6.07334	7.84868	6.3647
				0	0	--	Daucus_carota_newGene_3581	0.045843	2.0605	0.0494653	0.064969	0.0265547			0.018125	0.054047	0.007492	0.0265547
				0	0	--	Daucus_carota_newGene_3582	1.08714	1.41283	1.57024	1.99455	2.08794			2.78258	1.98905	1.4922	2.08794
				0	0	--	Daucus_carota_newGene_3583	39.9854	42.9498	43.6773	39.9125	41.4568			42.8753	41.481	40.0141	41.4568
				0	0	--	Daucus_carota_newGene_3584	0.726601	0.292062	1.29014	4.56032	1.37852			1.0045	2.90596	0.225109	1.37852
				0	0	--	Daucus_carota_newGene_3585	0.139295	0.0122657	0.020063	0.0879533	0.289206			0	0	0.867619	0.289206
				0	0	--	Daucus_carota_newGene_3586	1.15471	1.3016	1.24739	1.58861	0.744513			0.384836	0.561289	1.28741	0.744513
				0	0	--	Daucus_carota_newGene_3587	0.0286157	0.0255087	0.087676	0	0			0	0	0	0
				0	0	--	Daucus_carota_newGene_3588	0.0113857	0.067412	0.149794	0	0.0394517			0	0.088939	0.029416	0.0394517
				0	0	--	Daucus_carota_newGene_359	3.88344	1.80836	1.22175	0.311505	0.127571			0.264716	0	0.117998	0.127571
				0	0	--	Daucus_carota_newGene_3590	1.17972	1.22579	1.80999	0.947657	0.694743			0.608136	0.635054	0.841038	0.694743
				0	0	--	Daucus_carota_newGene_3594	1.94299	2.55478	2.80123	1.86271	2.72859			4.04535	2.35055	1.78987	2.72859
				0	0	--	Daucus_carota_newGene_3597	0.270164	0.213074	0.264187	0.410615	0.337959			0.345053	0.214194	0.45463	0.337959
				0	0	--	Daucus_carota_newGene_3598	0.638664	0.563625	0.452628	0.803067	0.776929			1.24523	1.03124	0.054311	0.776929
				0	0	--	Daucus_carota_newGene_3599	0.812993	0.964923	2.2359	3.84104	2.79274			3.4042	2.32954	2.64447	2.79274
				0	0	--	Daucus_carota_newGene_360	0.119012	0	0.0597957	1.71568	1.02538			3.07615	0	0	1.02538
				0	0	--	Daucus_carota_newGene_3600	1.83453	4.71433	0.888281	3.56211	1.70163			0	0.805499	4.29938	1.70163
				0	0	--	Daucus_carota_newGene_3601	1.41423	1.28042	1.26018	1.12799	1.01273			0.871983	1.01658	1.14963	1.01273
				0	0	--	Daucus_carota_newGene_3602	0.137466	0.0832297	0	0.181759	0			0	0	0	0
				0	0	--	Daucus_carota_newGene_3607	5.24005	7.77763	8.55893	12.5514	4.58877			2.39439	2.49383	8.87809	4.58877
				0	0	--	Daucus_carota_newGene_3610	0.286205	0.816515	0.958344	0.595455	0.402145			0	1.20643	0	0.402145
				0	0	--	Daucus_carota_newGene_3612	7.42992	8.41647	9.83509	9.52032	8.46552			7.93105	9.33462	8.13088	8.46552
				0	0	--	Daucus_carota_newGene_3615	1.51657	0.404376	0.774438	1.8985	1.26361			1.34381	1.75601	0.69101	1.26361
				0	0	--	Daucus_carota_newGene_3617	1.06191	2.56528	1.97084	2.9076	1.65339			2.23407	1.66228	1.06381	1.65339
				0	0	--	Daucus_carota_newGene_3618	0.768991	0.30357	0.382672	0.133668	0.185939			0	0.425811	0.132007	0.185939
				0	0	--	Daucus_carota_newGene_3620	0	0	0	0	0.215906			0	0	0.647719	0.215906
				0	0	--	Daucus_carota_newGene_3621	0.31347	0.275786	0.0825007	0.237149	0.155419			0.240339	0	0.225919	0.155419
				0	0	--	Daucus_carota_newGene_3623	3.87123	4.76563	5.64102	3.41236	2.55794			2.03056	4.00122	1.64203	2.55794
				0	0	--	Daucus_carota_newGene_3624	11.6888	2.45436	1.97419	1.04867	0.507053			0.473612	0.766541	0.281005	0.507053
				0	0	--	Daucus_carota_newGene_3626	4.59555	5.0075	4.97687	6.49102	4.70213			6.95487	5.8263	1.32523	4.70213
				0	0	--	Daucus_carota_newGene_3629	1.13291	0.555943	0.208002	0.50605	0.0810273			0	0.165115	0.077967	0.0810273
				0	0	--	Daucus_carota_newGene_3631	0.444655	0.525099	0.059416	0.476203	1.20729			0	0.245519	3.37635	1.20729
				0	0	--	Daucus_carota_newGene_3632	8.34983	8.65912	11.3327	19.7162	18.8743			19.6447	17.1742	19.8039	18.8743
				0	0	--	Daucus_carota_newGene_3634	0.496607	0	0.556623	0.609261	0.0848323			0.254497	0	0	0.0848323
				0	0	--	Daucus_carota_newGene_3635	404.666	337.036	279.803	256.418	310.799			325.544	326.69	280.161	310.799
				0	0	--	Daucus_carota_newGene_3636	3.03388	3.0356	3.23663	3.5936	3.33245			3.83893	2.6279	3.53051	3.33245
				0	0	--	Daucus_carota_newGene_3638	0.130776	0.435163	0.420383	0.163536	0.234747			0	0.069673	0.634569	0.234747
				0	0	--	Daucus_carota_newGene_3639	0.0713347	0	0	0	0			0	0	0	0
				0	0	--	Daucus_carota_newGene_364	0.52407	1.62312	0	0.63948	0.036167			0	0	0.108501	0.036167
				0	0	--	Daucus_carota_newGene_3641	0.246256	0.246418	0.313227	0.564683	0.483521			0	0.455309	0.995255	0.483521
				0	0	--	Daucus_carota_newGene_3642	0.117752	0.031931	0.0695417	0.063101	0.143089			0	0.289143	0.140124	0.143089
				0	0	--	Daucus_carota_newGene_3643	1.64488	2.63215	2.27791	2.96931	2.26023			1.98019	2.08739	2.71311	2.26023
				0	0	--	Daucus_carota_newGene_3644	0.401803	0.512018	0.738033	0.430585	0.284509			0.715497	0	0.13803	0.284509
				0	0	--	Daucus_carota_newGene_3646	12.0745	11.5251	10.1579	11.206	11.5892			13.1996	10.5027	11.0652	11.5892
				0	0	--	Daucus_carota_newGene_3647	0.0590383	0	0	0	0.116429			0.150114	0	0.199172	0.116429
				0	0	--	Daucus_carota_newGene_3648	5.07146	6.30844	11.8208	13.6427	16.8793			17.2473	15.8709	17.5198	16.8793
				0	0	--	Daucus_carota_newGene_3649	0.231841	0.244467	0.189223	0.278952	0.019601			0.058803	0	0	0.019601
				0	0	--	Daucus_carota_newGene_365	0.152598	0.114349	0.053066	0.310389	0.273035			0	0.819104	0	0.273035
				0	0	--	Daucus_carota_newGene_3650	0.113209	0.242042	0.374687	0.269512	0.110132			0	0.205378	0.125017	0.110132
				0	0	--	Daucus_carota_newGene_3651	13.8223	18.2042	25.9231	34.671	33.4472			36.622	25.7867	37.9328	33.4472
				0	0	--	Daucus_carota_newGene_3653	0.271776	0.515664	0.616762	0.589673	0.700177			0.611615	0.776308	0.712608	0.700177
				0	0	--	Daucus_carota_newGene_3656	0.0652597	0.0108667	0.156974	0.0182103	0			0	0	0	0
				0	0	--	Daucus_carota_newGene_3658	0.0633773	0.303532	0.105904	0.156726	0.05367			0	0.16101	0	0.05367
				0	0	--	Daucus_carota_newGene_3659	0.329735	0.206592	0.231155	0.304676	0.120145			0.188225	0.137976	0.034233	0.120145
				0	0	--	Daucus_carota_newGene_366	5.14748	5.91689	4.70485	5.39286	4.91979			4.42418	5.36659	4.96859	4.91979
				0	0	--	Daucus_carota_newGene_3660	0.273876	0.131775	0.114992	0.162614	0.090019			0.172063	0.097994	0	0.090019
				0	0	--	Daucus_carota_newGene_3661	5.53509	6.36705	6.72718	10.2469	3.53599			3.87309	4.76443	1.97044	3.53599
				0	0	--	Daucus_carota_newGene_3662	23.5516	26.2829	37.3884	43.2426	51.4325			51.8862	45.6831	56.7284	51.4325
				0	0	--	Daucus_carota_newGene_3663	0.297535	0.533617	0.28727	0	0.289061			0.256933	0.308229	0.30202	0.289061
				0	0	--	Daucus_carota_newGene_3664	0.276278	0.462272	0.00945267	0.0593413	0.24746			0.212908	0	0.529471	0.24746
				0	0	--	Daucus_carota_newGene_3666	0.108005	0	0	0	0.131792			0.395376	0	0	0.131792
				0	0	--	Daucus_carota_newGene_3667	42.1447	40.4289	32.6894	31.237	32.0595			30.9027	33.371	31.9049	32.0595
				0	0	--	Daucus_carota_newGene_3669	0.25947	0.108374	0.0533897	0.119076	0.189279			0	0	0.567837	0.189279
				0	0	--	Daucus_carota_newGene_3671	1.64189	0.222906	0	0	0			0	0	0	0
				0	0	--	Daucus_carota_newGene_3672	0.004641	0.0356337	0.102623	3.44286	3.72017			9.26533	1.89517	0	3.72017
				0	0	--	Daucus_carota_newGene_3674	0.103431	0.197967	0.105839	0.0504867	0			0	0	0	0
				0	0	--	Daucus_carota_newGene_3675	0.454824	0.169378	0.274997	0.520132	0.534845			0.390721	0.661803	0.552012	0.534845
				0	0	--	Daucus_carota_newGene_3677	0.890582	0.716376	0.643622	0.612613	0.639253			0.826325	0.350409	0.741026	0.639253
				0	0	--	Daucus_carota_newGene_3678	75.3017	77.1496	99.3132	85.4152	56.9905			54.8982	57.6043	58.4691	56.9905
				0	0	--	Daucus_carota_newGene_368	0.308814	0.401705	0.0380353	0	0.972483			0	2.86301	0.054442	0.972483
				0	0	--	Daucus_carota_newGene_3680	0.389713	0.194759	0.328094	0.253539	0.119168			0.03588	0.087381	0.234244	0.119168
				0	0	--	Daucus_carota_newGene_3681	0.0516317	0.0507737	0.0464317	0.100004	0			0	0	0	0
				0	0	--	Daucus_carota_newGene_3682	0.053349	0.107424	0.204559	0.146261	0.0326407			0.018957	0	0.078965	0.0326407
				0	0	--	Daucus_carota_newGene_3683	50.7141	44.5094	38.4692	38.4021	35.6802			34.3298	39.3728	33.338	35.6802
				0	0	--	Daucus_carota_newGene_3687	6.38961	7.98343	6.31428	7.77669	5.71411			5.43975	5.07555	6.62702	5.71411
				0	0	--	Daucus_carota_newGene_3688	0.442061	0.718639	0.627648	0.949989	0.692453			0.72536	0.740824	0.611176	0.692453
				0	0	--	Daucus_carota_newGene_369	0.134487	0.0594733	0.180567	0.0973023	0.189609			0	0.372421	0.196406	0.189609
				0	0	--	Daucus_carota_newGene_3692	7.53837	16.5521	41.6484	49.0632	63.9901			82.3521	58.5498	51.0685	63.9901
				0	0	--	Daucus_carota_newGene_3694	0	0.128381	0.526798	0	0			0	0	0	0
				0	0	--	Daucus_carota_newGene_3698	0.378479	0.148573	0.296968	0.342336	0.387691			0.206025	0.281327	0.67572	0.387691
				0	0	--	Daucus_carota_newGene_3701	15.4848	15.1745	20.2005	19.3435	19.5494			22.6617	24.5987	11.3876	19.5494
				0	0	--	Daucus_carota_newGene_3702	0.477637	2.51972	0.806191	3.04784	2.34668			0.749934	0.941548	5.34855	2.34668
				0	0	--	Daucus_carota_newGene_3704	13.5067	13.51	13.0039	13.6033	10.7109			10.5515	10.8074	10.7737	10.7109
				0	0	--	Daucus_carota_newGene_3705	0	0.0642767	0.07068	0	0			0	0	0	0
				0	0	--	Daucus_carota_newGene_3706	0.736856	1.17774	0.209688	1.89476	1.13166			0.653365	0.45965	2.28196	1.13166
				0	0	--	Daucus_carota_newGene_3709	0.459218	0.414721	0.394568	0.722916	0.439885			0.446005	0.55403	0.319619	0.439885
				0	0	--	Daucus_carota_newGene_371	1.86992	0.331936	0.284932	0.19968	0.297456			0.251414	0.396858	0.244096	0.297456
				0	0	--	Daucus_carota_newGene_3712	9.23813	10.8455	11.4835	14.4358	13.6051			12.7289	12.9996	15.0867	13.6051
				0	0	--	Daucus_carota_newGene_3713	2.1484	1.76989	1.83903	1.52195	1.3745			0.807208	1.71739	1.59892	1.3745
				0	0	--	Daucus_carota_newGene_3714	11.3649	9.7043	32.7158	18.4885	25.1634			24.8935	27.4155	23.1813	25.1634
				0	0	--	Daucus_carota_newGene_3717	0.093182	0.181265	0.303215	0.571073	0.378818			0.348539	0.514422	0.273493	0.378818
				0	0	--	Daucus_carota_newGene_3720	0.0331953	0.121923	0.0294167	0.185314	0.267642			0.509351	0.293575	0	0.267642
				0	0	--	Daucus_carota_newGene_3721	0.287411	0.130933	0.302192	0.504764	0.471508			0.65237	0.762153	0	0.471508
				0	0	--	Daucus_carota_newGene_3722	0	0	0.153763	0.0445653	0.119786			0.270251	0.089108	0	0.119786
				0	0	--	Daucus_carota_newGene_3723	0.0338387	0.184762	0.188885	0.205228	0.576469			0.617215	1.0112	0.100995	0.576469
				0	0	--	Daucus_carota_newGene_3724	0.181303	0.0565117	0.0641707	0.0119873	0			0	0	0	0
				0	0	--	Daucus_carota_newGene_3725	25.4897	21.7394	36.1867	39.436	28.0965			28.8876	33.6805	21.7214	28.0965
				0	0	--	Daucus_carota_newGene_3726	65.6655	47.0678	47.5755	39.7646	43.372			47.249	43.1099	39.7572	43.372
				0	0	--	Daucus_carota_newGene_3729	31.07	27.0078	28.404	23.425	19.8359			22.0149	22.7398	14.7528	19.8359
				0	0	--	Daucus_carota_newGene_373	5.63382	9.16391	8.56548	10.6636	6.87998			4.89641	8.03144	7.71208	6.87998
				0	0	--	Daucus_carota_newGene_3731	0	0	0	0.0560737	0			0	0	0	0
				0	0	--	Daucus_carota_newGene_3732	1.73324	2.80855	2.66962	3.34877	2.27528			1.89222	2.95128	1.98233	2.27528
				0	0	--	Daucus_carota_newGene_3733	14.9483	12.0733	22.6173	23.5359	20.3158			21.2449	21.1819	18.5206	20.3158
				0	0	--	Daucus_carota_newGene_3734	0.0426937	0	0	0	0.0924087			0	0.277226	0	0.0924087
				0	0	--	Daucus_carota_newGene_3735	0.247938	0.061341	0.48397	0.847926	0.665624			0.853718	0.7461	0.397053	0.665624
				0	0	--	Daucus_carota_newGene_3737	0.047963	0.328438	0.062238	0.274009	0.0418697			0.125609	0	0	0.0418697
				0	0	--	Daucus_carota_newGene_3739	0.144568	0.0616643	0.107716	0.256861	0.206286			0.618859	0	0	0.206286
				0	0	--	Daucus_carota_newGene_3744	0.0819757	0	0	0.303979	0.113866			0.077831	0.121854	0.141913	0.113866
				0	0	--	Daucus_carota_newGene_3745	1.12744	1.47932	1.21494	1.82339	1.28353			1.41134	1.51818	0.921077	1.28353
				0	0	--	Daucus_carota_newGene_3747	1.13266	0.610416	1.23583	1.11599	1.08256			1.73507	0	1.5126	1.08256
				0	0	--	Daucus_carota_newGene_3749	77.1023	91.8934	88.2267	89.7173	117.984			113.877	137.766	102.308	117.984
				0	0	--	Daucus_carota_newGene_375	0.120987	0	0	0	0			0	0	0	0
				0	0	--	Daucus_carota_newGene_3756	0	1.44125	0	0	0			0	0	0	0
				0	0	--	Daucus_carota_newGene_3758	0	0.0515773	0	0.13837	0.0390847			0.117254	0	0	0.0390847
				0	0	--	Daucus_carota_newGene_3759	0	0.185321	0	0.353447	0			0	0	0	0
				0	0	--	Daucus_carota_newGene_376	0	0.092222	0	0	0			0	0	0	0
				0	0	--	Daucus_carota_newGene_3762	0.399791	0.415528	0.654696	0.696652	0.42718			0.973194	0.308347	0	0.42718
				0	0	--	Daucus_carota_newGene_3763	44.3419	42.2798	52.8919	53.2945	53.8039			59.0021	56.0003	46.4094	53.8039
				0	0	--	Daucus_carota_newGene_3764	10.5656	10.1129	11.7295	13.998	10.724			10.2883	11.0711	10.8126	10.724
				0	0	--	Daucus_carota_newGene_3765	0	0	0.242303	0.0714377	0.026158			0	0.078474	0	0.026158
				0	0	--	Daucus_carota_newGene_3767	13.6493	13.2421	15.5829	22.4968	15.7241			16.9038	14.1364	16.132	15.7241
				0	0	--	Daucus_carota_newGene_3768	0.540003	0.0782233	0.132003	0.18595	0.223732			0.619621	0	0.051574	0.223732
				0	0	--	Daucus_carota_newGene_3769	0.061508	0	0	0	0			0	0	0	0
				0	0	--	Daucus_carota_newGene_3770	8.87829	12.3312	11.7219	6.27143	14.3406			16.9736	10.5795	15.4688	14.3406
				0	0	--	Daucus_carota_newGene_3771	0.886982	0.948326	1.05009	0.388716	1.30532			1.37231	0.883881	1.65977	1.30532
				0	0	--	Daucus_carota_newGene_3773	0.340535	0.0988967	0.0847893	0.725114	0.190809			0	0.572428	0	0.190809
				0	0	--	Daucus_carota_newGene_3780	32.2255	29.4556	23.4686	20.7128	22.8439			18.5202	25.6836	24.328	22.8439
				0	0	--	Daucus_carota_newGene_3782	0.425876	0.236981	0.0839583	0.0167717	0			0	0	0	0
				0	0	--	Daucus_carota_newGene_3784	61.5794	55.7967	54.8171	52.4712	50.9525			48.9516	51.8569	52.0489	50.9525
				0	0	--	Daucus_carota_newGene_3785	0.708826	0.395304	0.295919	0.167121	0.282483			0.236268	0.351961	0.259219	0.282483
				0	0	--	Daucus_carota_newGene_3786	1.20489	1.84113	2.11178	0.5789	0.588985			1.46837	0.298582	0	0.588985
				0	0	--	Daucus_carota_newGene_3789	56.8157	66.3096	84.8904	87.9011	83.5529			85.9344	80.5511	84.1732	83.5529
				0	0	--	Daucus_carota_newGene_3790	44.5233	59.6643	61.2712	61.7053	52.278			57.5794	62.2842	36.9702	52.278
				0	0	--	Daucus_carota_newGene_3791	0.849036	1.73632	1.33645	1.42303	1.47634			1.61498	1.16405	1.65	1.47634
				0	0	--	Daucus_carota_newGene_3792	1.97245	1.94744	1.92504	1.54921	1.87267			2.19335	2.14331	1.28136	1.87267
				0	0	--	Daucus_carota_newGene_3795	0.123118	0.204299	0.0537607	0.240326	0.153803			0	0.46141	0	0.153803
				0	0	--	Daucus_carota_newGene_3796	0.430754	0.500407	0.722844	0.227027	0.279599			0.157473	0.338858	0.342465	0.279599
				0	0	--	Daucus_carota_newGene_3799	0	0	0	0.329289	1.46465			2.22762	2.16633	0	1.46465
				0	0	--	Daucus_carota_newGene_380	0	0.0811653	0.118227	0	0			0	0	0	0
				0	0	--	Daucus_carota_newGene_3801	1.53377	1.71246	1.37044	1.52378	1.09049			1.13431	0.993287	1.14386	1.09049
				0	0	--	Daucus_carota_newGene_3803	6.85265	7.12967	6.13721	6.10782	5.29929			5.07997	4.92801	5.88991	5.29929
				0	0	--	Daucus_carota_newGene_3805	2.74547	0.599102	0.435944	0.229026	0.322486			0.144472	0.304202	0.518783	0.322486
				0	0	--	Daucus_carota_newGene_3807	9.66314	22.3915	26.5583	31.8104	30.745			35.3526	36.7826	20.0998	30.745
				0	0	--	Daucus_carota_newGene_3808	0	0.307572	0.174896	0	0.100285			0	0	0.300855	0.100285
				0	0	--	Daucus_carota_newGene_3809	2.60874	7.35616	6.97148	10.6484	2.79332			2.89063	3.3729	2.11644	2.79332
				0	0	--	Daucus_carota_newGene_381	1.18337	1.11736	1.44544	1.44332	1.08597			0.757496	0.7534	1.74701	1.08597
				0	0	--	Daucus_carota_newGene_3810	0.750037	0.504432	0.589003	0.540355	0.897488			0.641721	1.08696	0.963778	0.897488
				0	0	--	Daucus_carota_newGene_3812	13.9277	21.5048	14.168	6.30629	29.733			15.4157	25.8479	47.9354	29.733
				0	0	--	Daucus_carota_newGene_3813	0.353362	0.0602737	0	0	0			0	0	0	0
				0	0	--	Daucus_carota_newGene_3815	1.17194	0.500507	1.18033	0.0432487	1.33753			1.26183	0.03318	2.71759	1.33753
				0	0	--	Daucus_carota_newGene_3816	0	0.276994	0	0	0			0	0	0	0
				0	0	--	Daucus_carota_newGene_3817	0.596856	1.06515	0.383083	0.30057	0.385791			0	0.30759	0.849784	0.385791
				0	0	--	Daucus_carota_newGene_3818	0.164496	0.279828	0.307317	0.194325	0.389653			0	0.896665	0.272293	0.389653
				0	0	--	Daucus_carota_newGene_3820	4.17757	7.26853	6.87709	9.23379	8.15143			7.41131	7.72963	9.31336	8.15143
				0	0	--	Daucus_carota_newGene_3821	0.14954	0.225549	0.535375	0.954097	1.36953			1.13962	1.33332	1.63564	1.36953
				0	0	--	Daucus_carota_newGene_3823	1.80951	1.55771	2.30518	2.29591	1.8709			1.90419	1.33746	2.37105	1.8709
				0	0	--	Daucus_carota_newGene_3825	0	0.0958803	0	0	0			0	0	0	0
				0	0	--	Daucus_carota_newGene_3827	0.0995327	0	0.249649	0.0948173	0.227325			0.681974	0	0	0.227325
				0	0	--	Daucus_carota_newGene_3832	0	0	1.77004	3.08495	1.46333			2.23741	2.15258	0	1.46333
				0	0	--	Daucus_carota_newGene_3834	0.265993	5.31576	0.430187	1.00049	0.30276			0.647006	0	0.261273	0.30276
				0	0	--	Daucus_carota_newGene_3835	0.118308	0.0586287	0.151429	0.131937	0.139204			0.202207	0.215404	0	0.139204
				0	0	--	Daucus_carota_newGene_3836	0.184398	0.0746097	0.761201	0.541623	0.375381			0.359793	0.577285	0.189064	0.375381
				0	0	--	Daucus_carota_newGene_3838	1.87312	1.16695	0.979472	0.531853	0.591237			0.614004	0.635489	0.524218	0.591237
				0	0	--	Daucus_carota_newGene_3839	0.937764	0.957676	1.49426	1.79425	1.22709			0.757558	1.38765	1.53606	1.22709
				0	0	--	Daucus_carota_newGene_3840	2.45745	1.65101	1.88849	2.08393	2.76081			2.57422	2.50123	3.20697	2.76081
				0	0	--	Daucus_carota_newGene_3843	0.905978	0.293792	0.877785	0.665907	0.513035			0.252981	0.510154	0.77597	0.513035
				0	0	--	Daucus_carota_newGene_3844	3.18623	2.09221	3.63203	2.18718	2.28505			1.60794	2.48463	2.76257	2.28505
				0	0	--	Daucus_carota_newGene_3845	0.105515	0.137126	0.136122	0.0646563	0			0	0	0	0
				0	0	--	Daucus_carota_newGene_3846	0.13461	0.0196383	0.141387	0.0248277	0			0	0	0	0
				0	0	--	Daucus_carota_newGene_3851	0	0.061771	0.0362637	0.184385	0.0377607			0	0.113282	0	0.0377607
				0	0	--	Daucus_carota_newGene_3852	8.18501	4.46741	2.00584	1.43028	0.80018			0.743529	0.852899	0.804112	0.80018
				0	0	--	Daucus_carota_newGene_3853	0.0474323	0.173462	0.249773	0.267583	0.157362			0.238564	0.233522	0	0.157362
				0	0	--	Daucus_carota_newGene_3855	4.8161	5.58073	2.41073	1.33687	0.924822			0.373399	1.17383	1.22723	0.924822
				0	0	--	Daucus_carota_newGene_3856	0.050334	0.0890187	0	0	0			0	0	0	0
				0	0	--	Daucus_carota_newGene_3858	6.17642	12.4638	9.4553	9.75384	10.3573			9.48982	12.3156	9.26644	10.3573
				0	0	--	Daucus_carota_newGene_3859	0.763303	1.37132	0.530136	1.23535	1.10007			2.26386	0.568243	0.468096	1.10007
				0	0	--	Daucus_carota_newGene_3861	0.242154	0.080289	0.201816	0.128689	0.162588			0	0.144561	0.343204	0.162588
				0	0	--	Daucus_carota_newGene_3862	12.8025	11.7279	12.3743	13.3287	12.1453			12.5743	13.7849	10.0767	12.1453
				0	0	--	Daucus_carota_newGene_3863	0.170098	0.0854873	0	0	0			0	0	0	0
				0	0	--	Daucus_carota_newGene_3866	3.39723	0.805929	1.70823	2.42218	0.447367			1.3421	0	0	0.447367
				0	0	--	Daucus_carota_newGene_3867	0.061343	0.332613	0.017278	0.26542	0.321349			0.295996	0.668052	0	0.321349
				0	0	--	Daucus_carota_newGene_3870	0.103916	0.173953	0.25507	0.131484	0.139018			0	0	0.417053	0.139018
				0	0	--	Daucus_carota_newGene_3871	30.828	28.1053	30.747	33.1864	26.5761			27.908	25.9032	25.917	26.5761
				0	0	--	Daucus_carota_newGene_3872	1.55903	2.88194	2.31815	2.32476	1.04288			0.600713	0.709118	1.81881	1.04288
				0	0	--	Daucus_carota_newGene_3873	0.390666	0.071245	0.046475	0	0.0411233			0	0	0.12337	0.0411233
				0	0	--	Daucus_carota_newGene_3874	5.51932	7.37951	7.51596	6.59006	4.81979			2.74113	4.22233	7.49592	4.81979
				0	0	--	Daucus_carota_newGene_3875	5.62967	7.60313	8.7065	7.44305	8.5487			7.13184	7.76711	10.7472	8.5487
				0	0	--	Daucus_carota_newGene_3878	0.971692	0.925844	0.970411	0.809638	0.923057			0.566469	0.823062	1.37964	0.923057
				0	0	--	Daucus_carota_newGene_3881	0	0.055182	0.018201	0.0747973	0			0	0	0	0
				0	0	--	Daucus_carota_newGene_3888	1.88477	2.41128	1.59536	3.54923	0.847499			0.340833	0.119184	2.08248	0.847499
				0	0	--	Daucus_carota_newGene_389	0.0235833	0.0742867	0	0	0.038286			0	0	0.114858	0.038286
				0	0	--	Daucus_carota_newGene_3893	51.3524	51.8385	50.8393	46.326	54.0454			54.1192	55.7533	52.2635	54.0454
				0	0	--	Daucus_carota_newGene_3894	0.881133	1.65571	2.01751	1.79651	1.79267			1.19772	2.32296	1.85735	1.79267
				0	0	--	Daucus_carota_newGene_3895	6.8553	7.78142	10.6303	12.7345	13.5847			13.8262	12.2765	14.6516	13.5847
				0	0	--	Daucus_carota_newGene_3896	0.380842	0.567381	1.73282	3.77695	3.10484			2.43187	2.47597	4.40669	3.10484
				0	0	--	Daucus_carota_newGene_3898	0	0	0	0.0555417	0			0	0	0	0
				0	0	--	Daucus_carota_newGene_3899	0.0498253	0.122567	0.110624	0.183229	0.235031			0.337698	0.367394	0	0.235031
				0	0	--	Daucus_carota_newGene_3902	26.7855	24.8225	24.5827	24.5637	24.2506			24.6578	23.1564	24.9377	24.2506
				0	0	--	Daucus_carota_newGene_3903	1.67215	1.5486	1.28452	1.04584	0.759947			0.768592	0.596802	0.914447	0.759947
				0	0	--	Daucus_carota_newGene_3904	0.752497	1.40073	1.25591	2.68993	2.5804			2.84261	3.08969	1.80891	2.5804
				0	0	--	Daucus_carota_newGene_3905	0	0	0	0	0.073886			0	0	0.221658	0.073886
				0	0	--	Daucus_carota_newGene_3906	2.05192	2.85933	2.86641	3.28992	3.10498			3.20651	3.09578	3.01263	3.10498
				0	0	--	Daucus_carota_newGene_3907	0.106541	0.248793	0.212765	0.109808	0.137237			0.089169	0.277065	0.045478	0.137237
				0	0	--	Daucus_carota_newGene_3908	6.89485	1.21579	0.361196	0.392386	0.046131			0	0	0.138393	0.046131
				0	0	--	Daucus_carota_newGene_3909	13.2535	17.0942	16.1994	12.9837	13.6897			13.5412	13.8538	13.6741	13.6897
				0	0	--	Daucus_carota_newGene_391	0.361797	0.051506	1.11946	1.86311	0.906975			0.545387	1.47489	0.700645	0.906975
				0	0	--	Daucus_carota_newGene_3913	0.288662	0.27456	0.331019	0.525539	0.446156			0.136058	0.718318	0.484091	0.446156
				0	0	--	Daucus_carota_newGene_3916	6.44593	5.84096	3.56989	3.07583	1.51395			2.04053	1.1718	1.32952	1.51395
				0	0	--	Daucus_carota_newGene_3917	0.00723733	0.0839773	0.0270987	0.00862133	0.044202			0.040511	0.092095	0	0.044202
				0	0	--	Daucus_carota_newGene_3918	0.62009	0.567539	0.411527	0.434684	0.232718			0.397463	0.079187	0.221503	0.232718
				0	0	--	Daucus_carota_newGene_3919	1.28584	1.20103	0.919834	0.664565	0.272985			0.262254	0.125461	0.431241	0.272985
				0	0	--	Daucus_carota_newGene_3923	0.588539	0.033817	0.104699	0.150813	0.266378			0.062766	0	0.736368	0.266378
				0	0	--	Daucus_carota_newGene_3924	11.0044	12.6613	7.58836	8.65769	7.51985			6.91051	8.33904	7.31	7.51985
				0	0	--	Daucus_carota_newGene_3925	0.595145	1.67084	2.12045	2.50195	2.09308			2.44758	2.27048	1.5612	2.09308
				0	0	--	Daucus_carota_newGene_3928	0.794203	0.600596	0.793399	0.653985	0.626408			0.504593	0.910409	0.464223	0.626408
				0	0	--	Daucus_carota_newGene_3929	2.07046	2.81531	1.85346	1.7566	1.1218			0.854405	1.03908	1.47191	1.1218
				0	0	--	Daucus_carota_newGene_393	0.229731	0.00274933	0.11157	0.0108853	0.0244797			0	0	0.073439	0.0244797
				0	0	--	Daucus_carota_newGene_3931	0	0.370279	0	0.0721773	0			0	0	0	0
				0	0	--	Daucus_carota_newGene_3932	1.69006	2.16971	1.91696	2.18426	2.11808			2.29454	2.12437	1.93533	2.11808
				0	0	--	Daucus_carota_newGene_3933	0.942297	1.1064	1.02972	1.06696	1.07211			0.700993	0.958284	1.55705	1.07211
				0	0	--	Daucus_carota_newGene_3934	0.200383	0.391584	1.22545	5.20914	2.34485			2.63126	2.84502	1.55826	2.34485
				0	0	--	Daucus_carota_newGene_3939	1.12715	2.20202	1.0234	2.59424	3.19874			3.28546	3.69893	2.61182	3.19874
				0	0	--	Daucus_carota_newGene_394	0.192257	0.0326117	0.0259473	0.015276	0.0245347			0	0	0.073604	0.0245347
				0	0	--	Daucus_carota_newGene_3940	14.5429	12.2386	15.6982	13.6537	12.6297			11.3627	13.0827	13.4437	12.6297
				0	0	--	Daucus_carota_newGene_3941	1.07332	0.906885	1.99607	1.9086	1.68911			1.92113	3.05722	0.088973	1.68911
				0	0	--	Daucus_carota_newGene_3942	0.224355	0.303484	0.43989	0.22063	0.229134			0.223689	0.199403	0.264309	0.229134
				0	0	--	Daucus_carota_newGene_3946	4.09369	2.97508	2.3491	4.15639	2.56337			1.50549	3.07508	3.10953	2.56337
				0	0	--	Daucus_carota_newGene_3947	0.504729	0.118936	0.207467	0.131583	0.297018			0	0.891053	0	0.297018
				0	0	--	Daucus_carota_newGene_3948	0	0	0.0582393	0	0			0	0	0	0
				0	0	--	Daucus_carota_newGene_3950	0	0	0.2362	0	0			0	0	0	0
				0	0	--	Daucus_carota_newGene_3951	0.145873	0.278254	0.679491	0.47259	0.297208			0	0.891623	0	0.297208
				0	0	--	Daucus_carota_newGene_3952	0.526786	0.706354	0.632083	1.46457	0.756823			1.26415	1.00632	0	0.756823
				0	0	--	Daucus_carota_newGene_3953	1.55583	1.69325	2.08715	2.46391	1.90887			3.20104	2.24414	0.281435	1.90887
				0	0	--	Daucus_carota_newGene_3954	2.62134	10.4198	7.87002	10.1218	6.99821			5.5921	8.99829	6.40425	6.99821
				0	0	--	Daucus_carota_newGene_3955	0.757899	1.30141	0.932046	0.594295	0.365039			0.059623	0.22333	0.812164	0.365039
				0	0	--	Daucus_carota_newGene_3958	0.396363	0.561387	0.287887	0.561561	0.153899			0.12076	0.185534	0.155403	0.153899
				0	0	--	Daucus_carota_newGene_3959	3.96191	3.68687	2.19755	1.51247	2.65788			3.18076	1.90109	2.8918	2.65788
				0	0	--	Daucus_carota_newGene_3960	0.046773	0	0.0435673	0	0.107356			0.322067	0	0	0.107356
				0	0	--	Daucus_carota_newGene_3963	5.62249	9.83107	8.64288	12.8933	11.9217			13.7868	11.4167	10.5615	11.9217
				0	0	--	Daucus_carota_newGene_3964	0.876998	1.08467	0.828951	1.67096	0.69916			0.42506	0.855914	0.816506	0.69916
				0	0	--	Daucus_carota_newGene_3965	0	0.0333367	0.083446	0.00742733	0.147747			0	0	0.443242	0.147747
				0	0	--	Daucus_carota_newGene_3967	12.1317	12.044	12.9067	14.5165	14.6306			14.2452	13.3844	16.2622	14.6306
				0	0	--	Daucus_carota_newGene_3969	0	0	0	0.172441	0			0	0	0	0
				0	0	--	Daucus_carota_newGene_3970	0	0	0	0.0763037	0			0	0	0	0
				0	0	--	Daucus_carota_newGene_3971	3.36956	3.47029	2.27498	2.9694	2.59081			2.46163	2.96287	2.34794	2.59081
				0	0	--	Daucus_carota_newGene_3973	0.129841	0.251708	0.387863	0.258774	0.232724			0.356264	0.341908	0	0.232724
				0	0	--	Daucus_carota_newGene_3977	3.58609	2.04914	1.4092	1.15286	0.944746			0.741572	1.54727	0.545395	0.944746
				0	0	--	Daucus_carota_newGene_3978	12.2594	16.9875	26.075	26.3382	28.9022			30.2268	28.6829	27.7969	28.9022
				0	0	--	Daucus_carota_newGene_3979	0.0657833	0.155477	0.406418	0.274514	0.183218			0.202716	0.18407	0.162868	0.183218
				0	0	--	Daucus_carota_newGene_3980	8.24422	10.5317	11.8098	15.5476	16.9885			18.7437	14.3733	17.8484	16.9885
				0	0	--	Daucus_carota_newGene_3981	0.0159427	0.085882	0.123734	0.00457067	0			0	0	0	0
				0	0	--	Daucus_carota_newGene_3982	0.554962	0.166221	0.408609	0.0815167	0.612891			1.83867	0	0	0.612891
				0	0	--	Daucus_carota_newGene_3984	0.028327	1.22598	0.101777	0.710379	0.091227			0.273681	0	0	0.091227
				0	0	--	Daucus_carota_newGene_3985	2.54061	1.50192	1.76821	1.6078	1.7564			1.79349	2.08198	1.39374	1.7564
				0	0	--	Daucus_carota_newGene_3986	0	0.580592	0	0.328946	0.0455417			0	0	0.136625	0.0455417
				0	0	--	Daucus_carota_newGene_3987	0.0359353	0	0	0.144766	0.111374			0	0	0.334121	0.111374
[truncated: 34,793 more rows]
