# Supplementary material for: Transcriptome Sequencing Reveals the Mechanism of Auxin Regulation during Root Expansion in Carrot
Source: Int J Mol Sci. 2024 Mar 18;25(6):3425. doi: 10.3390/ijms25063425 (PMC10970087; doi:10.3390/ijms25063425)
Supplement: Supplementary file 1 [file ijms-25-03425-s001.zip › Supplementary materials_Table S3.xlsx]

## Sheet: Sheet1
Table S3. Protein sequences of Arabidopsis, tomato, and carrot
Gene ID	Protein sequence
AtIAA1	MEVTNGLNLKDTELRLGLPGAQEEQQLELSCVRSNNKRKNNDSTEESAPPPAKTQIVGWPPVRSNRKNNNNKNVSYVKVSMDGAPYLRKIDLKMYKNYPELLKALENMFKFTVGEYSEREGYKGSGFVPTYEDKDGDWMLVGDVPWDMFSSSCQKLRIMKGSEAPTAL*
AtIAA2	MGGLKLRVPLLSPCLFLAFHASDNTSLSSFNPNFDAPLYISLSPFLQNSSTSSPRTRTRRRRTRQEEQSTQENTQEGNTKIDIDPKAMAYEKVNELNLKDTELCLGLPGRTEKIKEEQEVSCVKSNNKRLFEETRDEEESTPPTKTQIVGWPPVRSSRKNNNSVSYVKVSMDGAPYLRKIDLKTYKNYPELLKALENMFKVMIGEYCEREGYKGSGFVPTYEDKDGDWMLVGDVPWDMFSSSCKRLRIMKGSDAPALDSSL
AtIAA3	MGEKESVPTNVPKKMGHTFASKLLLLLPTSLAFFPLSLIQKTVSSLSTSIYLYSPLTCIKHSASSKPLIFIISSFSISLLSFKDNNQKLFFLSSPAILEEMDEFVNLKETELRLGLPGTDNVCEAKERVSCCNNNNKRVLSTDTEKEIESSSRKTETSPPRKAQIVGWPPVRSYRKNNIQSKKNESEHEGQGIYVKVSMDGAPYLRKIDLSCYKGYSELLKALEVMFKFSVGEYFERDGYKGSDFVPTYEDKDGDWMLIGDVPWEMFICTCKRLRIMKGSEAKGLGCGV
AtIAA4	MEKVDVYDELVNLKATELRLGLPGTEETVSCGKSNKRVLPEATEKEIESTGKTETASPPKAQIVGWPPVRSYRKNNVQTKKSESEGQGNYVKVSMDGAPYLRKIDLTMYKQYPELMKSLENMFKFSVGEYFEREGYKGSDFVPTYEDKDGDWMLVGDVPWEMFVSSCKRLRIMKGSEVKGLGCGGL
AtIAA5	MANESNNLGLEITELRLGLPGDIVVSGESISGKKRASPEVEIDLKCEPAKKSQVVGWPPVCSYRRKNSLERTKSSYVKVSVDGAAFLRKIDLEMYKCYQDLASALQILFGCYINFDDTLKESECVPIYEDKDGDWMLAGDVPWEMFLGSCKRLRIMKRSCNRG
AtIAA6	MAKEGLALEITELRLGLPGDNYSEISVCGSSKKKKRVLSDMMTSSALDTENENSVVSSVEDESLPVVKSQAVGWPPVCSYRRKKNNEEASKAIGYVKVSMDGVPYMRKIDLGSSNSYINLVTVLENLFGCLGIGVAKEGKKCEYIIIYEDKDRDWMLVGDVPWQMFKESCKRLRIVKRSDATGFGLQQD
AtIAA7	MIGQLMNLKATELCLGLPGGAEAVESPAKSAVGSKRGFSETVDLMLNLQSNKEGSVDLKNVSAVPKEKTTLKDPSKPPAKAQVVGWPPVRNYRKNMMTQQKTSSGAEEASSEKAGNFGGGAAGAGLVKVSMDGAPYLRKVDLKMYKSYQDLSDALAKMFSSFTMGNYGAQGMIDFMNESKLMNLLNSSEYVPSYEDKDGDWMLVGDVPWEMFVESCKRLRIMKGSEAVGLAPRAMEKYCKNRS
AtIAA8	MSSGNDKIKQVLHIEDLMSYRLLSVDKDELVTSPCLKERNYLGLSDCSSVDSSTIPNVVGKSNLNFKATELRLGLPESQSPERETDFGLLSPRTPDEKLLFPLLPSKDNGSATTGHKNVVSGNKRGFADTWDEFSGVKGSVRPGGGINMMLSPKVKDVSKSIQEERSHAKGGLNNAPAAKAQVVGWPPIRSYRKNTMASSTSKNTDEVDGKPGLGVLFVKVSMDGAPYLRKVDLRTYTSYQQLSSALEKMFSCFTLGQCGLHGAQGRERMSEIKLKDLLHGSEFVLTYEDKDGDWMLVGDVPWEIFTETCQKLKIMKGSDSIGLAPGAVEKSKNKERV
AtIAA9	MSPEEELQSNVSVASSSPTSNCISRNTLGGLKEHNYLGLSDCSSVGSSTLSPLAEDDKATISLKATELTLGLPGSQSPARDTELNLLSPAKLDEKPFFPLLPSKDEICSSSQKNNASGNKRGFSDTMDQFAEAKSSVYTEKNWMFPEAAATQSVTKKDVPQNIPKGQSSTTNNSSSPPAAKAQIVGWPPVRSYRKNTLATTCKNSDEVDGRPGSGALFVKVSMDGAPYLRKVDLRSYTNYGELSSALEKMFTTFTLGQCGSNGAAGKDMLSETKLKDLLNGKDYVLTYEDKDGDWMLVGDVPWEMFIDVCKKLKIMKGCDAIGLAAAPRAMEKSKMRA
AtIAA10	MNGLQEVCSSSGSVMIGLPAEEDENAAHSSEDSSCPDESVSETELDLALGLSIGRRKVRSSLSSSSSSLTRESGTKRSADSSPAAASNATRQVAVGWPPLRTYRINSLVNQAKSLATEGGLSSGIQKETTKSVVVAAKNDDACFIKSSRTSMLVKVTMDGVIIGRKVDLNALDSYAALEKTLDLMFFQIPSPVTRSNTQGYKTIKETCTSKLLDGSSEYIITYQDKDGDWMLVGDVPWQMFLGSVTRLRIMKTSIGAGVGK
AtIAA11	MEGGSASGSASALSNDENLVVSCEDSSSPIGNELELGLTLSLGRKGYRDCRVYADDSSSSSSSSSLSRASVIAGIKRTADSMAATSGQVVGWPPIRTYRMNSMVNQAKASATEDPNLEISQAVNKNRSDSTKMRNSMFVKVTMDGIPIGRKIDLNAHKCYESLSNTLEEMFLKPKLGSRTLETDGHMETPVKILPDGSSGLVLTYEDKEGDWMLVGDVPWGMFIGSVRRLRIMKTSEATGKDDIMKQIIIYEEPFMFEAVIRQITDQREDKNIVRSFFFFSPLYSFFFGSAIFLLVSYMFSL
AtIAA12	MRGVSELEVGKSNLPAESELELGLGLSLGGGAWKERGRILTAKDFPSVGSKRSAESSSHQGASPPRSSQVVGWPPIGLHRMNSLVNNQAMKAARAEEGDGEKKVVKNDELKDVSMKVNPKVQGLGFVKVNMDGVGIGRKVDMRAHSSYENLAQTLEEMFFGMTGTTCREKVKPLRLLDGSSDFVLTYEDKEGDWMLVGDVPWRMFINSVKRLRIMGTSEASGLAPRRQEQKDRQRNNPV
AtIAA13	MITELEMGKGESELELGLGLSLGGGTAAKIGKSGGGGAWGERGRLLTAKDFPSVGSKRAADSASHAGSSPPRSSSQVVGWPPIGSHRMNSLVNNQATKSAREEEEAGKKKVKDDEPKDVTKKVNGKVQVGFIKVNMDGVAIGRKVDLNAHSSYENLAQTLEDMFFRTNPGTVGLTSQFTKPLRLLDGSSEFVLTYEDKEGDWMLVGDVPWRMFINSVKRLRVMKTSEANGLAARNQEPNERQRKQPV*
AtIAA14	MNLKETELCLGLPGGTETVESPAKSGVGNKRGFSETVDLKLNLQSNKQGHVDLNTNGAPKEKTFLKDPSKPPAKAQVVGWPPVRNYRKNVMANQKSGEAEEAMSSGGGTVAFVKVSMDGAPYLRKVDLKMYTSYKDLSDALAKMFSSFTMGSYGAQGMIDFMNESKVMDLLNSSEYVPSYEDKDGDWMLVGDVPWPMFVESCKRLRIMKGSEAIGLGKFSFLFVSISGSFLFFQ*
AtIAA15	MSPEEYVRVWPDSGDLGGTELTLALPGTPTNASEGPKKFGNKRRFLETVDLKLGEAHENNYISSMVTKYQLVGWPPVATARKTVRRKYVKVALDGAAYLRKVDLGMYDCYGQLFTALENMFQGIITICK
AtIAA16	MINFEATELRLGLPGGNHGGEMAGKNNGKRGFSETVDLKLNLSSTAMDSVSKVDLENMKEKVVKPPAKAQVVGWPPVRSFRKNVMSGQKPTTGDATEGNDKTSGSSGATSSASACATVAYVKVSMDGAPYLRKIDLKLYKTYQDLSNALSKMFSSFTIGNYGPQGMKDFMNESKLIDLLNGSDYVPTYEDKDGDWMLVGDVPWEMFVDSCKRIRIMKGSEAIGLAPRALEKCKNRS
AtIAA17	MMGSVELNLRETELCLGLPGGDTVAPVTGNKRGFSETVDLKLNLNNEPANKEGSTTHDVVTFDSKEKSACPKDPAKPPAKAQVVGWPPVRSYRKNVMVSCQKSSGGPEAAAFVKVSMDGAPYLRKIDLRMYKSYDELSNALSNMFSSFTMGKHGGEEGMIDFMNERKLMDLVNSWDYVPSYEDKDGDWMLVGDVPWPMFVDTCKRLRLMKGSDAIGLAPRAMEKCKSRA
AtIAA18	MEGYSRNGEISPKLLDLMIPQERRNWFHDEKNSVFKTEEKKLELKLGPPGEEDDDESMIRHMKKEPKDKSILSLAGKYFSPSSTKTTSHKRTAPGPVVGWPPVRSFRKNLASGSSSKLGNDSTTSNGVTLKNQKCDAAAKTTEPKRQGGMFVKINMYGVPIGRKVDLSAHNSYEQLSFTVDKLFRGLLAAQRDFPSSIEDEKPITGLLDGNGEYTLTYEDNEGDKMLVGDVPWQMFVSSVKRLRVIKTSEISSALTYGNGKQEKMRR
AtIAA19	MEKEGLGLEITELRLGLPGRDVAEKMMKKRAFTEMNMTSSGSNSDQCESGVVSSGGDAEKVNDSPAAKSQVVGWPPVCSYRKKNSCKEASTTKVGLGYVKVSMDGVPYLRKMDLGSSQGYDDLAFALDKLFGFRGIGVALKDGDNCEYVTIYEDKDGDWMLAGDVPWGMFLESCKRLRIMKRSDATGFGLQPRGVDE
AtIAA20	MGRGRSSSSSSIESSSKSNPFGASSSTRNLSTDLRLGLSFGTSSGTQYFNGGYGYSVAAPAVEDAEYVAAVEEEEENECNSVGSFYVKVNMEGVPIGRKIDLMSLNGYRDLIRTLDFMFNASILWAEEEDMCNEKSHVLTYADKEGDWMMVGDVPWEMFLSTVRRLKISRANYHY
AtIAA26	MEGCPRNREIGPKLLDLIPQGRKWYQEDKNNTDQEKKLELRLGPPGGDEEDHSAIKKKNTEIRNIKKETEDKSFHCFNGNHFSPSNKTTSVPHISQKRTAPGPVVGWPPVRSFRKNLASTSSSKLGNESSHGGQINKSDDGEKQVETKKEGMFVKINMDGVPIGRKVDLNAYNSYEQLSFVVDKLFRGLLAAQRDISDGQGEEKPIIGLLDGKGEFTLTYEDNEGDKMLVGDVPWQMFVSSVKRLRVIKSSEISSALTFGCSKQEKMMH
AtIAA27	MSVSVAAEHDYIGLSEFPTMEATTMSDKTKTRDNNNGLNFKATELRLGLPGSESPERVDSRFLALNKSSCPVSGAKRVFSDAINDSNKWVFSPGSTTATGDVGSGSGPRTSVVKDGKSTTFTKPAVPVKEKKSSATAPASKAQVVGWPPIRSFRKNSMASSQSQKPGNNSETEEAEAKSGPEQPCLYVKVSMEGAPYLRKIDLKTYKSYLELSSALEKMFSCFTIGQFGSHGGCGRDGLNESRLTDLLRGSEYVVTYEDKDSDWMLVGDVPWEMFICSCKKLRIMKSSEAIGLAPRVMEKCRSRN
AtIAA28	MEEEKRLELRLAPPCHQFTSNNNINGSKQKSSTKETSFLSNNRVEVAPVVGWPPVRSSRRNLTAQLKEEMKKKESDEEKELYVKINMEGVPIGRKVNLSAYNNYQQLSHAVDQLFSKKDSWDLNRQYTLVYEDTEGDKVLVGDVPWEMFVSTVKRLHVLKTSHAFSLSPRKHGKE
AtIAA29	MELDLGLSLSPHKSSKLGFNFDLNKHCAIEGAASCLGTEKLRFEATFGLGNVEENCYMPKQRLFALNGQPNEEDEDPLESESSIVYDDEEENSEVVGWPPVKTCMIKYGSYHHRHIRNHHHCPYHHRGRRITAMNNNISNPTTATVGSSSSSSISSRSSMYVKVKMDGVAIARKVDIKLFNSYESLTNSLITMFTEYEDCDREDTNYTFTFQGKEGDWLLRGDVTWKIFAESVHRISIIRDRPCAYTRCLF
AtIAA30	MGRGRSSSSSSIESSCKSNPFGVSSSNTRNLSTDLRLGLSFGSSSGQYYNGGDNHEYDGVGAAEEMMIMEEEEQNECNSVGSFYVKVNMEGVPIGRKIDLLSLNGYHDLITTLDYMFNASILWAEEEDMCSEKSHVLTYADKEGDWMMVGDVPWEMFLSSVRRLKISRAYHY
AtIAA31	MEVSNSCSSFSSSSVDSTKPSPSESSVNLSLSLTFPSTSPQREARQDWPPIKSRLRDTLKGRRLLRRGDDTSLFVKVYMEGVPIGRKLDLCVFSGYESLLENLSHMFDTSIICGNRDRKHHVLTYEDKDGDWMMVGDIPWDMFLETVRRLKITRPERY
AtIAA32	MDPNTPADFFKGSSKFHTYYSQTKKGGGVIDLGLSLRTIQHETYLPPARMIGLDGYGELIDWSQPSYNSITQLKSEDTGHQRLAQGYYNNEGESRGKYAYVKVNLDGLVVGRKVCLVDQGAYATLALQLNDMFGMQTVSGLRLFQTESEFSLVYRDREGIWRNVGDVPWKEFVESVDRMRIARRNDALLPF
AtIAA33	MNSFEPQSQDSLQRRFHQDNSTTQQPRDTTTPFIPKPASKNHNNSNSSSGAAGRSFQGFGLNVEDDLVSSVVPPVTVVLEGRSICQRISLDKHGSYQSLASALRQMFVDGADSTDDLDLSNAIPGHLIAYEDMENDLLLAGDLTWKDFVRVAKRIRILPVKGNTRQVKRNE
AtIAA34	MYCSDPPHPLHLVASDKQQKDHKLILSWKKPTMDSDPLGVFPNSPKYHPYYSQTTEFGGVIDLGLSLRTIQHEIYHSSGQRYCSNEGYRRKWGYVKVTMDGLVVGRKVCVLDHGSYSTLAHQLEDMFGMQSVSGLRLFQMESEFCLVYRDEEGLWRNAGDVPWNEFIESVERLRITRRNDAVLPF
SlIAA1	MECVLAHEKDLNLKATELRLGLPGRTDEESDKEIVFHFKNNKRALPEDEDCESNSISDPKTPPVAKTQIVGWPPVRANRKNSFPSKKAEAECGMYVKVSMDGAPYLRKIDLKLYKGYPELLKALEKMFKLSIGEYSEREGYKGSEFAPAYEDKDGDLMLVGDVPFEMFLSSCKRLRIMKGSEARGLGCGV
SlIAA2	MEMAGTELRLGLPGTVPSSTSKISNKRCSSHRNNNDEPPQKAQVVGWPPVRSYRKNILEASYVKVSMDGAAYLRKIDLNTYKSYPQLLKALENMFKCSIDVYSETDGYNGCNYIPTYEDKDGDWMLAGDVPWDMFINSCKRLRIMKGSEAKGLASL
SlIAA3	MRIYEKDINDLEATELRLGLPGIINDESSTSTSTSKNSRKRPSSSSVNENEQQDSAPAPKAQVVGWPPVRSYRKNHVSKLSESDNNSSGMYLKVSMDGAPYLRKIDLQVYKSYQELLKALQSMFKCTIGVYSEREGYNGSDYAPTYEDKDGDWMLVGDVPWEMFISSCKRLRIIKGSEAKGLACL
SlIAA4	MSPPLLGVGEEEGQSNVTLLASSTSLGSICIKGSALKERNYMGLSDCSSVDSCNISTSSEDNNGCGLNLKATELRLGLPGSQSPERGEETCPVISTKVDEKLLFPLHPSKDTAFSVSQKTVVSGNKRGFSDAMDGFSEGKFLSNSGVKAGDTKETSRVQPPKMKDANTQSTVPERPSAVNDASNRAGSGAPATKAQVVGWPPIRSFRKNTLASASKNNEEVDGKAGSPALFIKVSMDGAPYLRKVDLRTCSAYQELSSALEKMFSCFTIGQYGSHGAPGKDMLSESKLKDLLHGSEYVLTYEDKDGDWMLVGDVPWEMFIDTCKRLRIMKGSDAIGLAPRAMEKCRSRN
SlIAA5	MCSENNSSYSDETGLELGLGLGPSVTKTNKSSTKWCEYGRILTAKDFPNGFITRRFNNICTDENIGSASTSASQVVGWPPIRTYRMNSFNQSKITNADHQQEENVNKETESSNKKINHGINNTKNNDVDFVKVNMDGLPIGRKVNLSSHICYETLAKILEEMFFKSTKTTNCGEKEQVTKSCKLLDGSSEFVLTYEDKDGDWMLVGDVPWGMFLSNVKRLRIMRTTEAKGLCM
SlIAA6	MSVPLEHDYIGLSEPSLMERSSDKISSSSSSSVLNLKETELRLGLPGSESHGVSLFGKDLDPLSNFTSRTKRGFSDAIDASGKSDLSINCRSEADRENGNLLFSPKRGNGGSNPVEEKKPIPHTSKAQVVGWPPIRSFRKNTLATKKNDDEGRTGSSCLYVKVSMDGAPYLRKVDIKTYSNYAALSSALEKMFSCFSIGQCASDKIPGQEKLSESHLMDLLNGSEYVLTYEDKDGDWMLVGDVPWEMFIDSCKRLRIMKSSEAIGLAPRAINKCKNQN
SlIAA7	MDLKTELCLGLPGGGGDHNIKKRGFSQTVDLKLNLHHNDNIPSMNINNPPKDNSSNKPPTKAQVVGWPPVRSFRKNMLSQKGNNNNNNNEEISEKDEKTIAFVKVSMDGAPYLRKVDLKMYKSYQQLSHSLTNMFSSFTMGNYGSQGMIDFMNERKLMDVLNSSDYVPTYEDKDGDWMLVGNVPWQMFVDSCKRLRIMKGSEAIGLAPRAMEECKNRS
SlIAA8	MANMKASVHLPESIYSGLTAFFQRTKRYFISPNYLKRGKMSSETAKSANGLTETNNSGLNFNETELTLGLPGESRKQISGAKRGNSDGMELSLGSSTSGERRRDICEVNHSKNEISTGNKPPAKAQVIGWPPVRSYRKNVIEKCKYVKVAVDGAPYLRKVDLEMYDSYQKLLNALENMFTCLTICNSQSESKLMDLTNGVEYVPTYEDKDGDWMLVGDVPWKMFVDTCKRIRLMKSTEAIGLAPRTPGRSSS
SlIAA9	MTSVLGAECDKIRLDYEAETELRLGLPGANGNELESSNKNNGKRVFSETVDLKLNLSNSKDSTLMDNININQVDNMKEKKNNIVVPSSNDPAKPPAKAQVVGWPPVRSFRKNVMTVQKNTTGAGEISGTGTGAAFVKVSVDGAPYLRKVDLKMYKSYQQLSDALGKMFSSFTIGNCGTQGFKDFMNESKLIDLLNGSDYVPTYEDKDGDWMLVGDVPWEMFVDSCKRLRIMKGSEAIGLAPRAVEKCKNRS
SlIAA10	MSSNKLDFEETELRLGLPGGARKNVYGDNDTCNVNGKRGFVDLKLNLSSDINNIKNSTHKTPAAKAQVVGWPPVRSFRKNILTSQKLDRENDNILVKVSMDGAPYLRKVDLNMYKSYQELFDALTKMFNSFTIVQGMKDFMHEGKLMDLLNSSDYVPTYEDKDGDWMLVGDVPWGMFVDSCKRLRIMKGTEAIGLAPRAMEKCKNRNG
SlIAA11	MATELEITELRLGLPGGILEKNEKKRVYSEITTSDRNSSSSNNNNNVEANNYKCQYKNEVVGWPPVCAYRKKNSFNGREAESNNKMYVKVSMDGAPFLRKVDLSTHKGYDQLVMALEKLFDCYGIGEALEDADKSEFVPIYEDKDGDWMLVGDVPWIMFSESCKRLRIMKRSEAKVIGLGARDFLKGMSQEK
SlIAA12	MEKILNLKATELRLGLPGTEEEVDHQQIVPNSKNKKRSLSEYEDESSSDYEPTTPPVAKAQIVGWPPVRSYRKNTLQITTKKTEAHQDQCGIYVKVSMDGAPFLRKIDLKMYKCYTELLKAMEKMFKLNIGEYSEREGYKGSEFAPVYEDKEGDLMLVGDVPWEMFMSSCKRLRIMKGSEARGLGSSEL
SlIAA13	MQGVAVGRSVDLTVLRGYDELISVVEEIFDIKGELSPRIKWQLVYRDDEGDMMLVGDYPWPLVSFALLMTRTYNL
SlIAA14	MEGYSQKWLMQRGEEINHGNSEEKKLELRLGPPNGDWSCGEKDESFYPFSYMSTTKGNNRDNHAQNFSSFLQLQSTAQKQSQRVQESVCTKTADLQSTEKKKAFSQTATVQNSAQKRTAPAPVVGWPPIRSFRKNLASSSSVKSASETQNVVPNKSANKKPMEICQKGLFVKINMDGIPIGRKVDLKAYDSYHKLSSAVDQLFRGLVAAQNDSSAGGNNEKKEDEEKAISGLLDGSGEYTLVYEDNEGDRMLVGDVPWHMFVSTVKRLRVLKSSELSTLTRATKQLT
SlIAA15	MERDLNLRLGLPGREEDQYDHQQIMSISKNNKRALSEYEDDEATTPRVTKVQIVGWPPVRCYRKNTLQNTTKQTEDQCGIYVKVSMDGAPFCRKIDLKMYKCYTQLLKAMEKMFKLKKGEFSPTYEDKDGDLMLVGDVPWEMFMSSCKRLRIMKRSEARGLGSCGL
SlIAA16	MDSNSSYNHATTSVYYTNNKNGNIDGSRAAYYSTHGGYDIDWHHSKNSRSYTNNNYDDSGISKRWYVKVNMDGVIVGRKICHSSYSSIATDMGKNMDGRDGSSYKDRNDWRIVGDVWNADRVKRRIMRKDAN
SlIAA17	MATIYENNDLATELRLGLPGTTDKSKTRVSSTSTTNKRSLSEMDSSSDIINQNDQQDSSPPPKVQIVGWPPVRSCRKNVGVQAKNSIDISIGMYVKVSMDGAPYLRKIDLRVYKNYQELLKALEYMFKHPIGVFLEKEGYTTSGSDYVLTYEDKDGDWMLVGDVPLDMFISSCKRLRIMKESDAKADFISGKLAETTDPTMDRHGTTDRRGGLVSKHLEILKNGY
SlIAA18	MELELGLGLALPNSNPIKYSYLNDNNINIDTFDDNFSEMKKIDNDDYGSNKVEGKTLSLLIWNGQPNEEEEEDNDDGHQKRRYFEACYDQEFKEENGVVGWPPIKSWRKKLIHGINHEVGWNKNNNNNNNNNHRHNIGIRNSMYVKVKMEGVAIGRKIDLMLYNSYQILTNTLLQMFNKSHESCDENDGRFTLLYQDKEGDWMLAGDVPWETFMETVQRIQILSNWKSGGSTRKSSHIPQQF
SlIAA19	MMELQLGLALYGNSTKGYNLDLNKGRSSQILDVQDENDVNVLQTLPLLLLWDKHNDDHQNNEHKRKDIGDEDGVAGWPPINSLRKKLCHRSRRGAMNYVTVENGGVSGGRGSIYKYVKVKMEGVGIARKIDLTLFHSYNKLTDTLISMFGKNKEIGDVYKLTYQDKEGDWLLAGDVPWRTFVGSVQRLKLIRDED
SlIAA20	MSSFESQTRQECLNKRITTKYYDMMSSRSSSSSCNDPPAVTVVIEGRSICQMISLHKLGSYQSLAKTLNQMFVDSGDIIECSSQNNNNNNVDLSNALPGHLIAYEDIENDLLLVGDLSWKDFVKVAKRIRILPAKPNSRTGRVESNI
SlIAA21	MELELGLAISNCNHFPINAITSYRKNGFDDSFSDMKMKMKQKRCFEEAFHEDEGVVERKTLSLFIWNGQPNEDDDNHGRNKKPFNATCHKDFEEESLKLLGWPPINTWRKKQFHHQGHAGWITNDRNNNNNNNNNVIVGGRNSMYVKVKMEGVPIGRKVDLRLYHSYQLFTQNLLQMFARYQNSGKNSTRFTILYQDREGDWMLAGDVPWKTFVETVQRIEIQKNEK
SlIAA22	MRGTLGLMGFGGVTYGVSVDGSICTLSKEDNNGVLLSSEASSSYPDETQLELGLGLSLGASADVALPKAKTGARGGYAKILTPKKDFPSLGSNSSSSCSSSSVIKPNNASCGTKRNADSISPPRSSVSQVVGWPPIRTYRMNTLVNQTKLPPPEEFSVTNEKCKSKNTIANAGSSKINNFAKEKGLVKASLFVKVNMDGVTIGRKVDLNAHNSYENLAQTLDNMFLRPSTTVCARSSNVQELGVMSETTSSSRLLDGSSEFVLTYEDKDGDWMLVGDVPWEMFISSVKRLRVMRTSDANGLGTSPTFMGRNGGRPGTKPI
SlIAA23	MTSIVGNQKDLNFKATELRLGLPGTEDQESDQEISNSKNNNKRALPESTHDEEDCESKSSSDHVKTPPPVAKAQIVGWPPVRSNRKNIIQPKKTESESGMYVKVSMDGAPYLRKIDLKMYKCYQELLKALENMFKLTIGEYSEREGYKGSEFAPAYEDKDGDLMLVGDVPWEMFMSSCKRLRIMKGSEARGLGCGV
SlIAA24	MDLKETELCLGLPGGGGGGGELIRDNNNNNNKVNGKRGFSETVDLKLNFHQASDDISCAMENNKMKSSVTTTKEVVCNKDPIKPPAKAQVVGWPPVRSFRKNVMAQKSNTEESEKTTAAFVKVCMDGAPYLRKVDLKMYKSYQELSDALAKMFSSFTNGNYGSQGMIDFMNESKLMDLLNSSEYVPTYEDKDGDWMLVGDVPWEMFVDSCKRLRIMKGSEAIGLAPRAMEKCKSRI
SlIAA25	MEPILSEKGTKMEQDYNMGMCSEDETELELGLGLSLNSGGGGGGVGGKTKKSPWGEYGRILTAKDFPNGFSAKRSINVGVSGTKRAADFAGSTTEVGSPPTGASQVVGWPPIRAYRMNSLVNQSKVLNADDEKGVGGNDKKEHSKKKINHGNTKDDAASVKEKGHLGFVKVNMDGLPIGRKVDLNAHTCYESLAETLEDMFFKSTKSGEKEQATKSFKLLDGSSEFVLTYEDKEGDWMLVGDVPFGMFLNTVKRLRIMRTSEANGLAPRIPQKQEKHKGKPI
SlIAA26	MSISIEGNSDKSCVSSMDSKDLNFKATELRLGLPGSESPPDKNDYPLGVLKIFPSGAKRGFSDTINGDSGRWGFGSEVDFVKNSSFIVSPKGVKVGNKILGSVCNESSSVKEGTPKSPRPVEEKKALICSTNSHGVAPAAKAQVVGWPPIRSFRKNMVSNPPKTEEDANGKLVAGCHYVKVSMDGAPYLRKVDLTMYNSYKDLSSALEKMFRCFKAGQCETQGISLSDGLKESKLADLLHGSEYALTYEDKDGDWMLVGDVPWEMFTESCKKLRIMKSSDANGLAPRAAEKCKDR
DcIAA1	MSALQEHDYIGLSELDAASDKLSSSDVSTENEKNKLKETELRLGLPGLGLSLFGKDLEESEKSVGGFCASPFKNFASSGAKRGFSDAIDGSSNWGLSVKVGSEVDLSRGGVDGVLEKNGAQKLGFTGANFSPSLKVVEEKKVSVPAPKAQVVGWPPIRSFRKNTIATNLTKKTEVVEPSSGSGCLYVKVSMDGAPYLRKVDLKTYCNYTELSSALEKMFSCFTIGKCTSNGLPEREGLSASRLKDLVHGSEYVLSYEDKDGDWMLVGDVPWDMFTDSCKRLRIMKGSEAIGLAPRTMDKCENHRQ*
DcIAA2	MESVITHEEGLNLKETELRLGLPGSDESSEKESISISSSRNKRAVPDSVEDRESVSDTKHATAPPAKAQVVGWPPIRSYRKNCFQPKKVETETGSYVKVSMDGAPYLRKVDLKVYKCYPELLEALENMFKLTIGEYSEREGYKGSEYAPTYEDKDGDWMLVGDVPWEMFMSTCKRLRIMKGSEARGLGHGA*
DcIAA3	MESINIQEEGLNLKATELRLGLPGRDETEKETIFSFKNNKRAAPKSTEDNESEANSDAKHGDHEAAPAAKAQIVGWPPIRSYRKNNFPPKKAEAEFGIYVKVSMDGAPYLRKIDLKVYNGYADLLRALESMFKLSIGYYSEREGYKGSEYAPTYEDKDGDWMLVGDVPWDMFMSSCKRLRIMKGSEARGLGCGV*
DcIAA4	MESVITHEGLNLKETELRLGLPGSDKPEKETIYSLRNNKRAVPDSVEDRESVSDAKHETAPPPKAQVVGWPPIRSYRKNCFQPKKADSETGNYVKVSMDGAPYLRKVDLKVYKCYAELLEALENMFKLTIGEYSEREGYKGSEFAPTYEDKDGDWMLVGDVPWDMFMSSCKRLRIMKGSEAKGLGHGV*
DcIAA5	MEVVSLLGEMKGKMNFEETELRLGLPGNISKLKSNIVNSGATNVNGKRGFAEAANVDLKLNLVSSKGDGEIVDQAAESEEIKNLLGGAGSTDSVVKPPAKAQVVGWPPVRSSYRKNIISLQKAATKKGDEENEKVMSSPMGATFVKVSLDGAPYLRKVDLKMYKSYQELSDALGNMFNSFTIGNCGSQGMMDFMNESRLMDLLNNSDYVPTYEDKDGDWMLVGDVPWEMFVGSCKRLRIMKGAEAIGLAPRAMEKCKNRT*
DcIAA6	MSFEEAELELGLPGNISKLNSNIPVNSGATNVNGKRGFVEPANVDLKLNLVSSKADGEIVDQAAESKEIKNLLGGAGSTDSVVLKPPTKAQVVGWPPVRSYQKNIISPEKVASKKGDEENEKVMSLDGAPYLRKEIKNLLGGAGSTDSVVKPPAKALVVGWPPVRSYKKNIISPEKAASKKGDQENEKVMSLDDLRKVDLKMYKSYQELSDALGNMFSSFTIGNCGSQGMMDFMNESRLMDLLNKSDYVPTYEDRDGELDVCGFLQALAHKEKSGSNNLGLKRPPLSPLSPSSLRESETXGLKRPPLSPLSPSSLRERQRRRCGAHDSTDGNGSLLCKENQNPLRKAQTFGSGGNTIPGILHKGSLKTSQCSAPSTAESVVNSENQHKYLKETCPAERK…
DcIAA7	MLKTELCLGLPGGGEAAGEIVKTSGKRGFSETVELKLNLQGDDSALDLKHDKTKVSLDQKNKDQVSRPPAKAQVVGWPPVRSYRKNVMAVQKNTTEEKTEKSAATGNSMIGTAAAFVKVSMDGAPYLRKVDLKMYKSYQELSDALAKMFSSFTMSNYGSQGMIDFMNESKLMDLLNSSEYVPSYEDKDGDWMLVGDVPWEMFVDSCKRLRIMKGSEAIGLAPRAMEKCKSRC*
DcIAA8	MSPPLLSVEGLGQGNVTRMASQVTVDSPSPASLEFKERNYLGLSDCSSVDSSPASSVSKENRSNLNLKATELRLGLPGSQSPEREPELNLLGTCKLDEKALFPLAPSKDGICASTQKTVVSGNKRVFSDTMDGFSEIKGPSYTEGNWMFNPSRTDSETAQNGGLGKFSGSANINVMLSSGSSAVTHAAIVKEIPQKALEVGHHLKAATTNKVNGSNNNTSAPAAKAQVVGWPPIRSFRKNTLATSSKNNEEVDGKPGPGALFVKVSMDGAPYLRKVDLRMYTTYQELSSALEKMFSCFTIGQCGSQSTCGKEMLSESKLRDLLHGSEYVVTYEDKDGDWMLVGDVPWEMFIDSCKRLKIMKGSDAIGLAPRAMEKSKNKN*
DcIAA9	MSMENDDIRLNLRLGLPGSNETSDNKSGSKRASSEVDQDSSPPPTKTQVVGWPPVRSYRKNILQQNKREAEFAGTYVKVSMDGAPFLRKIDLKVYKNYAQLLDALQSMFKCTVGYGGSEHAPTYEDKDGDWMLAGDVPWEMFITSCKRMRIMKASEARGLGCL*
DcIAA10	MENILGLLDNSGGGIGREVPSGGSTTGSMSTVDNLVFSSEVSSCYPDENNDSDELELGLGLSLGGGGAAAPLNKSLKAPSWCGNGQYARILTAKDLPCLVSKSSSSSSPSTIPKANHKRIAADSVSPPNGAASSQVVGWPPVRAYRMNSLNQAKLSITEDFSSIVDKSENAVVNKDKNSCNKQGNDTMDKGPSKTSLFVKVNMDGTAIGRKVDLSAHNCYETLARTLEDMFCRSKTANTKSSMEGHNILVEAGGSSKLLVGSSEYVLTYEDKEGDWMLVGDVPWRMFVSSVKRLRIMRTSDANGLAPKIQERHGRQRARAI*
DcIAA11	MESIGVEEKGLNLEATELRLGLPGRDKIEKEIISSFNKNKRAAPKSAEDDGSEAKADTKHRDHEAAPAAKAQVIGWPPIRSYRKNNFAPKKAEAEYGNYVKVSMDGAPYLRKIDLKVYTGYKDLLQALENMFKLSIGVYSEREGYKGSEHAPTYEDKDGDWMLVGDVPWDMFMSSCKRLRIMKGSEARGLGCAV*
DcIAA12	MTSPLQHDYIILPETHTMERSSADILSSVPAAENNNNVLNLKETELRLGLPGSVSPERKPVSEVARGYCPLKNFLSGAKRGFRDATDSSEQWAFSGSGGSEVPDFVKGPVLYSPRDENCGLDDKNNSNKSCFKPGGEKKTSATNGNAANTPALKAQVVGWPPIKSYRKNTLAPNICKKADVAKDLNTGYIYVKVSMDGAPYLRKVDLKTCCNYAELSSALESMFSCFTIGQCSSKGLPEREGLSASRLMDLVHGSEYVLTYEDKDGDWMLVGDVPWKMFTDSCKRLRIMKGSEAIGLGMFAKTALMFTHTNTMAYTEPPEEPALLNLRNQNPNFVRSFSLKNQSNSSETISFVPPCFSTPSTPLSTHYSSNFQHELQPRKEKTAPTSVTYKCMSSILTK…
DcIAA13	METNKGLNLKATELRLGLPGSESPERNNSEEKDGKSGYSHLVTSGAKRVFSDTINGGSGKWVFSGNAGSDGEVAQNGALFSPRGGAKILGGGGAESNIVKESVVSVPEKKKDQAAPHAAKTQVVGWPPIRSFRKNSMAINPPKNDSDAEEKLNSGCLYVKVSMDGAPYLRKVDLKTYSSYFELSSGLEKMFSCFTIGQCTSHGATARDGLSESRLVDLLHGSEYVLTYEDKDGDWMLVGDVPWNMFTETCKRMRIMKSCDATGLAPRAMEKCRNRN*
DcIAA14	MLKTELCLGLPGGCEAGEIIKTTGKRGFSETVELKLNLQSDASPQDLKHDKPKNSTMEKNKDQVIKPPAKAQVVGWPPVRSYRKNVMAVQKSTTEEKSPETKVASAGSISTGAAFVKVSMDGAPYLRKVDLKVYKSYQELSDALAKMFSSFTMSNYGSQGMIDFMNESRVMDLLNSSEYVPSYEDKDGDWMLVGDVPWEMFVDSCKRLRIMKGSEAIVLAPRAMEKCKRRC*
DcIAA15	MSRESITSAINYEETELTLGLPGESRGTKRAFSEETMSGESVSKKSKKDSAVVGWPPVKEHRKIVMRSCKYVKVAVDGTPFLRKVDLQSYGSYDELLRALQDLFGCFVVRDLVDEKKLVDVFNGKVEYVPTYEDRDGDWMLLGDVPWKMFSQSCKRLRLMTGTLYIGSSSSC*
DcIAA16	MEVVSILGEMNGKMINFEETELRLGLPGNATKLKNTTTHVNSSTTNVNGKRGFVETTHVDLKLNLVCHDAEIVDQPKDIKNLLGDGGSKVSLVKPPAKAQIVGWPPVRSHRKNILSSQKTSSKNGDEEGEKISSPLGAALVKVSLDGAPYLRKVDLSIYKSYRELSDALGNMFNSFTIGKCGSQGMMDFMNERKLMDLLNSSDYVPTYEDKDGDWMLVGDVPWEMFVGSCKRLRIMKGVEAMDLAPRAMEKRKNRT*
DcIAA17	MELQLGLALFPDINKFEMNKESTSEPQRDMYGSGHTLHPNKRNFNEAFDRHDSFVSTTDDIPRTLALFSWDNDDAKKDGEDVKPSYSLYVKVKMEGVPIARKVDLGQHQSYHSLATTLLRMFGKSEENMKDYKLTYQDDEGDWLLAEDLPWKSFMESVQCLKWIKSSHPDRDLD*
DcIAA18	MEEGFSRRGLELRLAPPGDQEHSLACSKTSTNFTKHTFQEKDHDPSLLSLGNSYSTITTHSACSGSKRGLDKSWLNESQTQTHKFLYYDQQKDLDLLPGMKKESSQSKGLVSELHKTEKQQAFSPDASAVKNTAGPNTSHKRTVPAPVVGWPPIRSFRKNIASNTSTKLKVEPKQEIVAPPHKSANEKQVESCCKGLFVKINMDGVPIGRKVDLKAYDSYEKLSCSVDELFRGLLAAQRDPSDENIQNQEGDTLITGLLDGRGEYTLVYEDNEGDRMLVGDVPWHMFVSTVKRLRVLKSSDVSSLFARGNKQSKNSTDAALIQ*
DcIAA19	MGTPGLGLEITELRLGLPCMGGKSKAAEKKRAFWEIDGEEDGSSSTTTEEKTQKVESGGKGSGNQVVVGWPPVCSYRRKNSFNGREKGSKTYVKVSMDGAPILRKIDLGPFGEYSELTRALQKLFHSFDHSEAGEKLKDAENNEYVTIYEDKDGDWMLVGDVPWEMFTESCKRLRIMKNADAKGIGLHV*
DcIAA20	MRKSSATRDSSSSVTSSTNSSSNHRASDSPALLARSICSSSSTAMRPSSNLHTDLSLGLGISTTTTSNFSPGYCENDTSGDNSLFVKVNMEGSKIGRKIDVLALHGYPHLIDTLQHMFNTPNILWAEGEQDSHNQRYCSSHVLTYEDRDGDWMMVGDVPWELFLTTVKRLKITST*
DcIAA21	MNYEETELTLGLPGRGTKRLLSGEATTKGDKPMVVGWPPVKEHRKGITMSRRYVKVAVDGAPYLRKVDLQSYGNYDELLSALQELFGCFTESDEKKLVDCVNGTLEYVPTYEDKDGDWMLLGDVPWKMFAQSCKRLRLMTRTPSIC*
DcIAA22	MSEAVGLELRLGLIPWSADKNRGECSDGNAKMMKKKKKRAFAEIINNVSKMSGEDGVVGWPPVCSYRKRVSVSSGLGKMYVKVGMDGAPILRKIDLSVHKDYAHLSLALQKLFASFRLGDELKDGDGNEYVTIYQDRDGDWMLVGDVPWEMFTKSCKRLRIIKRADIKDTGLHFIMRNDASPKQRSQLNG*
DcIAA23	MYVKVSMDGAPFLRKIDLKVYNNYTELLKAFENMFKCTIGVYCEKEGYNGSEDALTYEDKDGDWMLAGDVPWEMFIGSCRRMRIMKASEAKGLGCL
DcIAA24	MNLKETELCLGLPGGVEEADQSSKITGKRGFSETVNLELNLHQNDHPAANIDLNHKLKTLPQHSLSKPPAKAQVVGWPPVRSYRKNVMAVQKSNAEETTTKALPGGGAAFVKVSMDGAPYLRKVDLKMYTSYQQLSDALAKMFSSFTLGKYGSEGLIDFMNESKLMDVLNSSEYVPSYEDKDGDWMLVGDVPWEMFVDSCKRLRIMKGSEAIGLAPRAMQKCKSRC*
DcIAA26	MERYPVRDINSNKRSHETGHVSQDKSLELKLAPPGENKPLISLHYISHKSHSNDKNKNLMSSGTKRDFLDTIIGEKGRERNWLTGSGDQGYQSGVNLGAPNSSKRMDVRPIVGWPPVRSSRRNLLSSSNSSKLETDSSKNGGKKGEKPEITEDSLFVKIKMDGVPIGRKVDLKSYSDYDNLSSAVDELFRGLLAAQGEISSSEKEKMEKTKTITGLLDGRGDYTLVYEDSEGDRMLVGDVPWQMFISSAKRLRVLKEISSSYLRKI
DcIAA27	MSLPLQEHDYIGLSEVSPKGNSDINERSISKGLNLKATELRLGLPGSESPEREDVNLYGLNSLVSSGAKRVFSDTLNGGSEVDLVKNGGLFSPRSAEKVVEKKPQSSAAKAQVVGWPPIRSFRKNTMAISPPKNDNNADAKSGSSCIYVKVSMDGAPYLRKIDLTMYDSYSELSLGLKKMFSCFTIGQCGSHVIPARDKQSEGLLMDFLSGSEFVLTYEDKDGDWMLVGDVPWDMFIETCKRIRIMKSSDAVGLAPKGIEKCRDGN*
DcIAA28	MSTESLFIPVKLPQQKHYNNGITFPAVLSPNPEKLSNNTVPFSSVLQAIKSSAAALESLLSETGAILFKGFPVVSASDFNDVVEAFGFLELPYVGGAAPRSNVVGRVFTANESPPDQKIPFHHEMAQVPEFPAKLFFFCEVEPGSGGETPIVLSHIIYERMKDKYPDFVEKLEDTGLIYTRVLGEDDDPSSPIGRGWKSTFLTKDKSVAEERAAKLGMKLEWMEDSVKTIMGPIPAIKYDKERQRKIWFNSMVAAYTGWKDARNDPVKAVTFGDGDEDWEIKKECITETCENTSSAFLSLGCFNGSFQENSSKVLDDATVSPWSRSCSQYKQSLAPAVGKESIQNAEKRGFSPAPANNTAVHKSSQKRITSAPGPVVGWPPIRSFRKNIASGCASKLPT…
DcIAA29	MEMDKQMIQENDDLHLNLRLGLPGSDDTAKKTSGTKRASSDHQDTSPPPTKTQVIGWPPVRSYRKNILQQKQEEGAMYVKVSMDGAPFLRKIDLKVYNNYPELLEALQNMFKCSIGVYSEREGYNGSEHAPTYEDKDGDLMLAGDVPWEMFVTSCKRMRIMKASEAKGL*
DcIAA30	MRRSMTTTDSSPSSPPLSITSSIDSSSHYQTNSSMETSSLLPTHLTLGLSVSGPNFSQRQQGSADWPPIKTLLRRALANNSPGSPSSSSSSSSCRQLRQTVDNTSGDNSLFVKVKMEGIKIGRKIDVLALHGYPHLITTLENMFSTPNILWAEGEQYCHHKKYYNVLTYEDQDGDWMMVGDVPWEMFLTTVKRLKITRTPSPSG*
DcIAA31	MNNIINQTKSTNGDQEEKEMDVNDTSKDSSKKINHGRDNNDTTTKERGLVKFVKVNMDGLQIGRKIDLSVHACYETLARTIEEMFFKSSTTMNSIGLAGMKKQTVQPSKLLDGSSEFVLTYEDKEGDWMLVGDVPWGMFLNTAKRLRIMKTSEAGSLAPRLQERPDTQKTKPPQHH*
DcIAA32	MTTPLEHDYIGLSETPKTEISPENMSETKKSHVLNLKETELRLGLPGSVSPERKAGNVVPLFGKVLEDAKVGSFKNFGSGAKRGFSDAIHGSGKWALGASEAGLAKACAKEASVYTKTLRPVEENKTSPQNENAAAPASKAQVVGWPPIKSFRKNTLATSISKNADVEGISTSECIYVKVSMDGAPYLRKVDLKTCCNYSELSSALENMFSCFTIGQCTSKGLPEREGLSASRLMDLVHGSEYVLTYEDKDGDWMLVGDVPWNMFTDSCKRLRIMKGSEAIGLGML*
DcIAA33	MFNGVENMAGAAANPPLMMSLLSVPPANNYHRSASRGGGGGLGLVDNKDDVMVLNSASAMIPPPAVTVVLEGRSICQRISLHKHASYQSLAKALRQMFVVDEDTYNSNAAAHAHDLHLSNAIPGHLIAYEDMENDLLLVGDLNWNDFVRVAKRIRILPAKTNSRKGKVVAGA*
DcIAA34	MDSNTSEYFMSHGSLSSVYYQGKEDGNVIDLGLSLKTLQPQAYHPSGHGDYGELIDWQQLHPQLRSSNYDFTRNVTYDSAEDTDGVQSKSQCTYVKANMDGVVVGRKVCLFDHSDYSSLAMQLEDMFGKQSVSGLHLFHAASEFCLFYKDSDDQWRTVGDIPWRKFIERVKRLRIVHKNEVGMSSSASFS*
